# Supplementary material for: Crystal structure of 2-cyano-N′-(cyclo­hexyl­idene)acetohydrazide
Source: Acta Crystallogr Sect E Struct Rep Online. 2014 Aug 1;70(Pt 9):o886. doi: 10.1107/S1600536814009350 (PMC4186197; doi:10.1107/S1600536814009350)
Supplement: Supplementary file 1 [file e-70-0o886-sup1.cif]

##############################################################################
#                                                                            #
# This CIF contains the data in a paper accepted for publication in          #
# Acta Crystallographica Section E. It conforms to the requirements of       #
# Notes for Authors for Acta Crystallographica Section E, and has been       #
# peer reviewed under the auspices of the IUCr Commission on Journals.       #
#                                                                            #
# Full details of the Crystallographic Information File format               #
# are given in the paper "The Crystallographic Information File (CIF):       #
# a New Standard Archive File for Crystallography" by S. R. Hall, F. H.      #
# Allen and I. D. Brown [Acta Cryst. (1991), A47, 655-685].                  #
#                                                                            #
# The current version of the core CIF dictionary is obtainable from          #
# ftp://ftp.iucr.org/pub/cif_core.dic.                                       #
#                                                                            #
# Software is freely available for graphical display of the structure(s)     #
# in this CIF. For information consult the CIF software page                 #
# http://www.iucr.org/resources/cif/software.                                #
#                                                                            #
# This file may be used for bona fide research purposes within the           #
# scientific community so long as proper attribution is given to the journal # 
# article from which it was obtained.                                        #
#                                                                            #
##############################################################################
data_I
_audit_creation_method     SHELXL-97
_database_code_depnum_ccdc_archive     'CCDC 1004279'
_chemical_name_systematic
;
2-Cyano-<i>N</i>'-(cyclohexylidene)acetohydrazide
;
_chemical_name_common     ?
_chemical_formula_moiety     'C9 H13 N3 O'
_chemical_formula_sum     'C9 H13 N3 O'
_chemical_formula_iupac     'C9 H13 N3 O'
_chemical_formula_weight     179.22
_chemical_melting_point     ?
_symmetry_cell_setting     triclinic
_symmetry_space_group_name_H-M     'P -1'
_symmetry_space_group_name_Hall     '-P 1'
loop_
    _symmetry_equiv_pos_as_xyz
    'x, y, z'
    '-x, -y, -z'
_cell_length_a     4.8420(2)
_cell_length_b     9.7407(7)
_cell_length_c     10.7071(8)
_cell_angle_alpha     73.917(9)
_cell_angle_beta     82.819(10)
_cell_angle_gamma     75.980(9)
_cell_volume     469.87(5)
_cell_formula_units_Z     2
_cell_measurement_reflns_used     5790
_cell_measurement_theta_min     2.6
_cell_measurement_theta_max     27.5
_cell_measurement_temperature     100
_exptl_crystal_description     'cut slab'
_exptl_crystal_colour     yellow
_exptl_crystal_size_max     0.13
_exptl_crystal_size_mid     0.12
_exptl_crystal_size_min     0.04
_exptl_crystal_density_diffrn     1.267
_exptl_crystal_density_meas     ?
_exptl_crystal_density_method     'not measured'
_exptl_crystal_F_000     192
_exptl_absorpt_coefficient_mu     0.086
_exptl_absorpt_correction_type     none
_exptl_absorpt_process_details     ?
_exptl_absorpt_correction_T_min     .
_exptl_absorpt_correction_T_max     .
_exptl_special_details     ?
_diffrn_ambient_temperature     100(2)
_diffrn_radiation_type     MoK\a
_diffrn_radiation_wavelength     0.71073
_diffrn_radiation_source     'fine-focus sealed tube'
_diffrn_radiation_monochromator     graphite
_diffrn_measurement_device_type     'Rigaku Mercury CCD'
_diffrn_measurement_method     \w
_diffrn_detector_area_resol_mean     ?
_diffrn_reflns_number     6176
_diffrn_reflns_av_R_equivalents     0.0237
_diffrn_reflns_av_sigmaI/netI     0.0232
_diffrn_reflns_theta_min     2.58
_diffrn_reflns_theta_max     27.48
_diffrn_reflns_theta_full     27.48
_diffrn_measured_fraction_theta_max     0.990
_diffrn_measured_fraction_theta_full     0.990
_diffrn_reflns_limit_h_min     -6
_diffrn_reflns_limit_h_max     5
_diffrn_reflns_limit_k_min     -12
_diffrn_reflns_limit_k_max     11
_diffrn_reflns_limit_l_min     -13
_diffrn_reflns_limit_l_max     13
_diffrn_standards_number     ?
_diffrn_standards_interval_count     ?
_diffrn_standards_interval_time     ?
_diffrn_standards_decay_%     0
_refine_special_details
;
 Refinement of F^2^ against ALL reflections.  The weighted R-factor wR and
 goodness of fit S are based on F^2^, conventional R-factors R are based
 on F, with F set to zero for negative F^2^. The threshold expression of
 F^2^ > 2sigma(F^2^) is used only for calculating R-factors(gt) etc. and is
 not relevant to the choice of reflections for refinement.  R-factors based
 on F^2^ are statistically about twice as large as those based on F, and R-
 factors based on ALL data will be even larger.
;
_reflns_number_total     2136
_reflns_number_gt     1789
_reflns_threshold_expression     I>2\s(I)
_refine_ls_structure_factor_coef     Fsqd
_refine_ls_matrix_type     full
_refine_ls_R_factor_all     0.0429
_refine_ls_R_factor_gt     0.0351
_refine_ls_wR_factor_gt     0.0964
_refine_ls_wR_factor_ref     0.1006
_refine_ls_goodness_of_fit_ref     1.081
_refine_ls_restrained_S_all     1.081
_refine_ls_number_reflns     2136
_refine_ls_number_parameters     121
_refine_ls_number_restraints     0
_refine_ls_hydrogen_treatment     mixed
_refine_ls_weighting_scheme     calc
_refine_ls_weighting_details
         'calc w=1/[\s^2^(Fo^2^)+(0.0528P)^2^+0.0762P] where P=(Fo^2^+2Fc^2^)/3'
_atom_sites_solution_hydrogens     geom
_atom_sites_solution_primary     direct
_atom_sites_solution_secondary     difmap
_refine_ls_shift/su_max     0.000
_refine_ls_shift/su_mean     0.000
_refine_diff_density_max     0.286
_refine_diff_density_min     -0.190
_refine_ls_extinction_method     none
_refine_ls_extinction_coef     ?
loop_
    _atom_type_symbol
    _atom_type_description
    _atom_type_scat_dispersion_real
    _atom_type_scat_dispersion_imag
    _atom_type_scat_source
    'C' 'C' 0.0033 0.0016
                         'International Tables Vol C Tables 4.2.6.8 and 6.1.1.4'
    'H' 'H' 0.0000 0.0000
                         'International Tables Vol C Tables 4.2.6.8 and 6.1.1.4'
    'N' 'N' 0.0061 0.0033
                         'International Tables Vol C Tables 4.2.6.8 and 6.1.1.4'
    'O' 'O' 0.0106 0.0060
                         'International Tables Vol C Tables 4.2.6.8 and 6.1.1.4'
_computing_data_collection     'CrystalClear (Rigaku, 2012)'
_computing_cell_refinement     'CrystalClear (Rigaku, 2012)'
_computing_data_reduction     'CrystalClear (Rigaku, 2012)'
_computing_structure_solution     'SHELXS97 (Sheldrick, 2008)'
_computing_structure_refinement     'SHELXL97 (Sheldrick, 2008)'
_computing_molecular_graphics     'ORTEP-3 for Windows (Farrugia, 2012)'
_computing_publication_material     'SHELXL97 (Sheldrick, 2008)'
loop_
    _atom_site_type_symbol
    _atom_site_label
    _atom_site_fract_x
    _atom_site_fract_y
    _atom_site_fract_z
    _atom_site_U_iso_or_equiv
    _atom_site_adp_type
    _atom_site_calc_flag
    _atom_site_refinement_flags
    _atom_site_occupancy
    _atom_site_symmetry_multiplicity
    _atom_site_disorder_assembly
    _atom_site_disorder_group
    C C1 0.5886(2) 0.25153(11) 0.23432(10) 0.0172(2) Uani d . 1 1 . .
    C C2 0.7514(2) 0.14590(11) 0.34545(10) 0.0201(2) Uani d . 1 1 . .
    H H2A 0.6664 0.1673 0.4289 0.024 Uiso calc R 1 1 . .
    H H2B 0.9522 0.1560 0.3350 0.024 Uiso calc R 1 1 . .
    C C3 0.7394(2) -0.01067(12) 0.34647(11) 0.0264(3) Uani d . 1 1 . .
    H H3A 0.8587 -0.0815 0.4150 0.032 Uiso calc R 1 1 . .
    H H3B 0.5406 -0.0233 0.3673 0.032 Uiso calc R 1 1 . .
    C C4 0.8456(3) -0.04206(13) 0.21466(12) 0.0290(3) Uani d . 1 1 . .
    H H4A 0.8225 -0.1407 0.2159 0.035 Uiso calc R 1 1 . .
    H H4B 1.0513 -0.0415 0.1989 0.035 Uiso calc R 1 1 . .
    C C5 0.6822(2) 0.07141(13) 0.10418(11) 0.0272(3) Uani d . 1 1 . .
    H H5A 0.4801 0.0636 0.1148 0.033 Uiso calc R 1 1 . .
    H H5B 0.7631 0.0511 0.0199 0.033 Uiso calc R 1 1 . .
    C C6 0.6986(2) 0.22686(12) 0.10284(10) 0.0217(2) Uani d . 1 1 . .
    H H6A 0.8983 0.2385 0.0843 0.026 Uiso calc R 1 1 . .
    H H6B 0.5815 0.2992 0.0343 0.026 Uiso calc R 1 1 . .
    C C7 -0.0539(2) 0.51593(11) 0.19148(10) 0.0173(2) Uani d . 1 1 . .
    C C8 -0.1182(2) 0.51675(11) 0.33402(10) 0.0188(2) Uani d . 1 1 . .
    H H8A -0.1150 0.4156 0.3873 0.023 Uiso calc R 1 1 . .
    H H8B 0.0320 0.5522 0.3629 0.023 Uiso calc R 1 1 . .
    C C9 -0.3962(2) 0.61033(11) 0.35514(10) 0.0190(2) Uani d . 1 1 . .
    N N1 0.36168(17) 0.33947(9) 0.26408(8) 0.0176(2) Uani d . 1 1 . .
    N N2 0.19288(17) 0.42828(9) 0.16325(8) 0.0183(2) Uani d . 1 1 . .
    H H1 0.227(3) 0.4221(14) 0.0801(14) 0.022 Uiso d . 1 1 . .
    N N3 -0.61224(19) 0.68227(10) 0.37675(9) 0.0251(2) Uani d . 1 1 . .
    O O1 -0.21717(15) 0.59183(8) 0.10701(7) 0.0228(2) Uani d . 1 1 . .
loop_
    _atom_site_aniso_label
    _atom_site_aniso_U_11
    _atom_site_aniso_U_22
    _atom_site_aniso_U_33
    _atom_site_aniso_U_12
    _atom_site_aniso_U_13
    _atom_site_aniso_U_23
    C1 0.0182(4) 0.0185(5) 0.0157(5) -0.0059(4) -0.0009(4) -0.0038(4)
    C2 0.0207(5) 0.0225(5) 0.0153(5) -0.0025(4) -0.0019(4) -0.0038(4)
    C3 0.0310(6) 0.0197(5) 0.0229(6) -0.0032(4) 0.0056(5) -0.0016(4)
    C4 0.0347(6) 0.0210(5) 0.0309(6) -0.0078(4) 0.0109(5) -0.0102(5)
    C5 0.0217(5) 0.0400(7) 0.0266(6) -0.0090(5) 0.0045(4) -0.0201(5)
    C6 0.0179(5) 0.0282(6) 0.0150(5) -0.0001(4) 0.0000(4) -0.0036(4)
    C7 0.0189(5) 0.0185(5) 0.0151(5) -0.0058(4) 0.0002(4) -0.0043(4)
    C8 0.0192(5) 0.0217(5) 0.0155(5) -0.0036(4) -0.0009(4) -0.0057(4)
    C9 0.0241(5) 0.0199(5) 0.0149(5) -0.0085(4) 0.0000(4) -0.0050(4)
    N1 0.0196(4) 0.0185(4) 0.0142(4) -0.0041(3) -0.0031(3) -0.0027(3)
    N2 0.0196(4) 0.0215(5) 0.0118(4) -0.0018(3) -0.0011(3) -0.0034(3)
    N3 0.0253(5) 0.0255(5) 0.0240(5) -0.0037(4) 0.0020(4) -0.0087(4)
    O1 0.0221(4) 0.0263(4) 0.0163(4) 0.0009(3) -0.0027(3) -0.0043(3)
_geom_special_details
;
 All esds (except the esd in the dihedral angle between two l.s. planes)
 are estimated using the full covariance matrix.  The cell esds are taken
 into account individually in the estimation of esds in distances, angles
 and torsion angles; correlations between esds in cell parameters are only
 used when they are defined by crystal symmetry.  An approximate (isotropic)
 treatment of cell esds is used for estimating esds involving l.s. planes.
;
loop_
    _geom_bond_atom_site_label_1
    _geom_bond_atom_site_label_2
    _geom_bond_site_symmetry_2
    _geom_bond_distance
    _geom_bond_publ_flag
    C1 N1 . 1.2845(13) ?
    C1 C2 . 1.5032(14) ?
    C1 C6 . 1.5036(14) ?
    C2 C3 . 1.5371(15) ?
    C2 H2A . 0.99 ?
    C2 H2B . 0.99 ?
    C3 C4 . 1.5269(16) ?
    C3 H3A . 0.99 ?
    C3 H3B . 0.99 ?
    C4 C5 . 1.5273(17) ?
    C4 H4A . 0.99 ?
    C4 H4B . 0.99 ?
    C5 C6 . 1.5314(16) ?
    C5 H5A . 0.99 ?
    C5 H5B . 0.99 ?
    C6 H6A . 0.99 ?
    C6 H6B . 0.99 ?
    C7 O1 . 1.2306(12) ?
    C7 N2 . 1.3442(13) ?
    C7 C8 . 1.5209(14) ?
    C8 C9 . 1.4622(14) ?
    C8 H8A . 0.99 ?
    C8 H8B . 0.99 ?
    C9 N3 . 1.1457(13) ?
    N1 N2 . 1.3938(12) ?
    N2 H1 . 0.900(14) ?
loop_
    _geom_angle_atom_site_label_1
    _geom_angle_atom_site_label_2
    _geom_angle_atom_site_label_3
    _geom_angle_site_symmetry_1
    _geom_angle_site_symmetry_3
    _geom_angle
    _geom_angle_publ_flag
    N1 C1 C2 . . 116.83(9) ?
    N1 C1 C6 . . 128.63(9) ?
    C2 C1 C6 . . 114.13(8) ?
    C1 C2 C3 . . 108.83(9) ?
    C1 C2 H2A . . 109.9 ?
    C3 C2 H2A . . 109.9 ?
    C1 C2 H2B . . 109.9 ?
    C3 C2 H2B . . 109.9 ?
    H2A C2 H2B . . 108.3 ?
    C4 C3 C2 . . 111.01(9) ?
    C4 C3 H3A . . 109.4 ?
    C2 C3 H3A . . 109.4 ?
    C4 C3 H3B . . 109.4 ?
    C2 C3 H3B . . 109.4 ?
    H3A C3 H3B . . 108.0 ?
    C3 C4 C5 . . 111.44(9) ?
    C3 C4 H4A . . 109.3 ?
    C5 C4 H4A . . 109.3 ?
    C3 C4 H4B . . 109.3 ?
    C5 C4 H4B . . 109.3 ?
    H4A C4 H4B . . 108.0 ?
    C4 C5 C6 . . 111.25(9) ?
    C4 C5 H5A . . 109.4 ?
    C6 C5 H5A . . 109.4 ?
    C4 C5 H5B . . 109.4 ?
    C6 C5 H5B . . 109.4 ?
    H5A C5 H5B . . 108.0 ?
    C1 C6 C5 . . 108.10(9) ?
    C1 C6 H6A . . 110.1 ?
    C5 C6 H6A . . 110.1 ?
    C1 C6 H6B . . 110.1 ?
    C5 C6 H6B . . 110.1 ?
    H6A C6 H6B . . 108.4 ?
    O1 C7 N2 . . 122.06(9) ?
    O1 C7 C8 . . 121.97(9) ?
    N2 C7 C8 . . 115.97(9) ?
    C9 C8 C7 . . 111.64(8) ?
    C9 C8 H8A . . 109.3 ?
    C7 C8 H8A . . 109.3 ?
    C9 C8 H8B . . 109.3 ?
    C7 C8 H8B . . 109.3 ?
    H8A C8 H8B . . 108.0 ?
    N3 C9 C8 . . 177.32(11) ?
    C1 N1 N2 . . 117.65(9) ?
    C7 N2 N1 . . 119.30(9) ?
    C7 N2 H1 . . 116.5(8) ?
    N1 N2 H1 . . 123.6(8) ?
loop_
    _geom_torsion_atom_site_label_1
    _geom_torsion_atom_site_label_2
    _geom_torsion_atom_site_label_3
    _geom_torsion_atom_site_label_4
    _geom_torsion_site_symmetry_1
    _geom_torsion_site_symmetry_2
    _geom_torsion_site_symmetry_3
    _geom_torsion_site_symmetry_4
    _geom_torsion
    _geom_torsion_publ_flag
    N1 C1 C2 C3 . . . . 114.56(10) ?
    C6 C1 C2 C3 . . . . -58.72(11) ?
    C1 C2 C3 C4 . . . . 54.68(12) ?
    C2 C3 C4 C5 . . . . -54.91(12) ?
    C3 C4 C5 C6 . . . . 55.98(12) ?
    N1 C1 C6 C5 . . . . -113.10(12) ?
    C2 C1 C6 C5 . . . . 59.23(11) ?
    C4 C5 C6 C1 . . . . -56.13(11) ?
    O1 C7 C8 C9 . . . . 3.02(14) ?
    N2 C7 C8 C9 . . . . -177.51(9) ?
    C2 C1 N1 N2 . . . . -173.88(8) ?
    C6 C1 N1 N2 . . . . -1.72(16) ?
    O1 C7 N2 N1 . . . . -176.79(9) ?
    C8 C7 N2 N1 . . . . 3.75(13) ?
    C1 N1 N2 C7 . . . . 176.44(9) ?
loop_
    _geom_hbond_atom_site_label_D
    _geom_hbond_atom_site_label_H
    _geom_hbond_atom_site_label_A
    _geom_hbond_site_symmetry_A
    _geom_hbond_distance_DH
    _geom_hbond_distance_HA
    _geom_hbond_distance_DA
    _geom_hbond_angle_DHA
    N2 H1 O1 2_565 0.900(14) 2.052(15) 2.9399(12) 168.4(11)
    C6 H6B O1 2_565 0.99 2.32 3.2736(13) 161
    C8 H8B N3 1_655 0.99 2.41 3.3783(14) 165
_iucr_refine_instructions_details
;
TITL 2013ncs0482   ola03
CELL 0.71073   4.8420   9.7407  10.7071  73.917  82.819  75.980
ZERR    2      0.0002   0.0007   0.0008   0.009   0.010   0.009
LATT  1
SFAC C H N O
UNIT   18   26   6   2
L.S.   4
acta
htab
eqiv $1 -x,1-y,-z
htab n2 o1_$1
eqiv $2 x+1,y,z
htab c6 o1_$1
htab c8 n3_$2
temp -173
conf
size 0.13 0.12 0.04
rem cut yellow plate
mpla 4 c2 c3 c5 c6 c1 c4
mpla n1 n2 c7 c8 c9 o1 n3
FMAP   2
PLAN   20
rem EXTI    0.000000
WGHT    0.052800    0.076200
FVAR      10.82489
mole 1
C1    1    0.588560    0.251526    0.234315    11.00000    0.01825    0.01847 =
         0.01565   -0.00383   -0.00088   -0.00593
C2    1    0.751440    0.145896    0.345447    11.00000    0.02072    0.02254 =
         0.01532   -0.00377   -0.00191   -0.00249
AFIX  23
H2A   2    0.666421    0.167281    0.428859    11.00000   -1.20000
H2B   2    0.952204    0.155972    0.335020    11.00000   -1.20000
AFIX   0
C3    1    0.739400   -0.010665    0.346472    11.00000    0.03104    0.01973 =
         0.02294   -0.00163    0.00555   -0.00323
AFIX  23
H3A   2    0.858693   -0.081497    0.414976    11.00000   -1.20000
H3B   2    0.540606   -0.023326    0.367317    11.00000   -1.20000
AFIX   0
C4    1    0.845634   -0.042056    0.214656    11.00000    0.03469    0.02100 =
         0.03094   -0.01016    0.01088   -0.00778
AFIX  23
H4A   2    0.822472   -0.140673    0.215925    11.00000   -1.20000
H4B   2    1.051266   -0.041460    0.198926    11.00000   -1.20000
AFIX   0
C5    1    0.682227    0.071406    0.104177    11.00000    0.02168    0.04004 =
         0.02662   -0.02006    0.00450   -0.00898
AFIX  23
H5A   2    0.480063    0.063646    0.114813    11.00000   -1.20000
H5B   2    0.763129    0.051107    0.019882    11.00000   -1.20000
AFIX   0
C6    1    0.698560    0.226860    0.102844    11.00000    0.01795    0.02817 =
         0.01504   -0.00360    0.00004   -0.00012
AFIX  23
H6A   2    0.898280    0.238501    0.084311    11.00000   -1.20000
H6B   2    0.581503    0.299151    0.034293    11.00000   -1.20000
AFIX   0
C7    1   -0.053931    0.515932    0.191479    11.00000    0.01885    0.01846 =
         0.01510   -0.00426    0.00016   -0.00576
C8    1   -0.118181    0.516752    0.334023    11.00000    0.01917    0.02171 =
         0.01550   -0.00570   -0.00092   -0.00357
AFIX  23
H8A   2   -0.115034    0.415585    0.387289    11.00000   -1.20000
H8B   2    0.031971    0.552151    0.362927    11.00000   -1.20000
AFIX   0
C9    1   -0.396232    0.610328    0.355137    11.00000    0.02408    0.01995 =
         0.01489   -0.00496   -0.00004   -0.00854
N1    3    0.361681    0.339467    0.264085    11.00000    0.01958    0.01851 =
         0.01425   -0.00268   -0.00315   -0.00409
N2    3    0.192881    0.428275    0.163247    11.00000    0.01960    0.02148 =
         0.01177   -0.00340   -0.00107   -0.00176
H1    2    0.226594    0.422066    0.080145    11.00000   -1.20000
N3    3   -0.612237    0.682271    0.376746    11.00000    0.02527    0.02552 =
         0.02397   -0.00873    0.00200   -0.00369
O1    4   -0.217171    0.591832    0.107006    11.00000    0.02213    0.02634 =
         0.01628   -0.00430   -0.00272    0.00093
HKLF  4
REM  2013ncs0482
REM R1 =  0.0351 for   1789 Fo > 4sig(Fo)  and  0.0429 for all   2136 data
REM    121 parameters refined using      0 restraints
END
WGHT      0.0525      0.0773
REM Highest difference peak  0.286,  deepest hole -0.190,  1-sigma level  0.039
Q1    1  -0.0852  0.5188  0.2632  11.00000  0.05    0.29
Q2    1   0.6338  0.2456  0.1662  11.00000  0.05    0.28
Q3    1   0.6813  0.1937  0.2849  11.00000  0.05    0.22
Q4    1   0.7551  0.0689  0.3476  11.00000  0.05    0.20
Q5    1   0.7944 -0.0223  0.2767  11.00000  0.05    0.19
Q6    1   0.6618  0.1600  0.1084  11.00000  0.05    0.17
Q7    1   0.7324  0.0004  0.1571  11.00000  0.05    0.16
Q8    1   0.2941  0.3524  0.3397  11.00000  0.05    0.16
Q9    1  -0.2537  0.5644  0.3377  11.00000  0.05    0.15
Q10   1   0.1037  0.5016  0.1822  11.00000  0.05    0.15
Q11   1  -0.5176  0.5942  0.3519  11.00000  0.05    0.14
Q12   1   0.6676  0.3373  0.0240  11.00000  0.05    0.14
Q13   1   0.0460  0.4345  0.1868  11.00000  0.05    0.13
Q14   1   0.4439  0.2504  0.2472  11.00000  0.05    0.13
Q15   1   0.5254  0.3179  0.2410  11.00000  0.05    0.12
Q16   1  -0.3302  0.6837  0.1176  11.00000  0.05    0.12
Q17   1  -0.4317  0.6702  0.3713  11.00000  0.05    0.12
Q18   1  -0.0445  0.5594  0.3429  11.00000  0.05    0.12
Q19   1   0.2784  0.3853  0.2242  11.00000  0.05    0.12
Q20   1  -0.1759  0.5582  0.0354  11.00000  0.05    0.12
;
data_New_Global_Publ_Block
_journal_date_recd_electronic     2014-04-02
_journal_date_accepted     2014-04-24
_journal_name_full     'Acta Crystallographica, Section E'
_journal_year     2014
_journal_volume     70
_journal_issue      9
_journal_page_first     o886
_journal_page_last     o886
_journal_paper_category     HO
_journal_paper_doi     10.1107/S1600536814009350
_journal_coeditor_code     SU0002
_publ_contact_author_name     'William T. A. Harrison'
_publ_contact_author_address
;
Department of Chemistry
University of Aberdeen
Meston Walk
Aberdeen AB24 3UE
Scotland
;
_publ_contact_author_email     'w.harrison@abdn.ac.uk '
_publ_contact_author_fax     ?
_publ_contact_author_phone     ?
_publ_section_title
;
Crystal structure of 2-cyano-<i>N</i>'-(cyclohexylidene)acetohydrazide
;
loop_
    _publ_author_name
    _publ_author_footnote
    _publ_author_address
    'Harrison, William T. A.' .
;
Department of Chemistry
University of Aberdeen
Meston Walk
Aberdeen AB24 3UE
Scotland
;
    'Al-Sakka, Ola K.' .
;
Department of Chemistry
American University in Cairo
PO Box 74
New Cairo 11835
Egypt
;
    'Fleita, Daisy H.' .
;
Department of Chemistry
American University in Cairo
PO Box 74
New Cairo 11835
Egypt
;
    'Saleh, Amina' .
;
Department of Chemistry
American University in Cairo
PO Box 74
New Cairo 11835
Egypt
Institute of Chemistry and Chemical Engineering
\'Ecole Polytechnique F\'ed\'erale de Lausanne
Station 6
CH-1015 Lausanne
Switzerland
;
    'Salem, Sara' .
;
Department of Chemistry
American University in Cairo
PO Box 74
New Cairo 11835
Egypt
;
