# Supplementary material for: Crystal structure of 2-cyano-N′-(cyclo­hexyl­idene)acetohydrazide
Source: Acta Crystallogr Sect E Struct Rep Online. 2014 Aug 1;70(Pt 9):o886. doi: 10.1107/S1600536814009350 (PMC4186197; doi:10.1107/S1600536814009350)
Supplement: Supplementary file 2 [file e-70-0o886-Isup2.hkl]

# 
# h,k,l, Fc-squared, Fo-squared, sigma(Fo-squared) and status flag 
# 
data_I 
_shelx_title ' 2013ncs0482' 
_shelx_refln_list_code          4 
_shelx_F_calc_maximum       78.77 
_exptl_crystal_F_000       192.00 
_reflns_d_resolution_high  0.7702 
 
loop_ 
 _symmetry_equiv_pos_as_xyz 
 'x, y, z' 
 '-x, -y, -z' 
 
_cell_length_a     4.8420 
_cell_length_b     9.7407 
_cell_length_c    10.7071 
_cell_angle_alpha  73.917 
_cell_angle_beta   82.819 
_cell_angle_gamma  75.980 
 
_shelx_F_squared_multiplier     1.000 
 
loop_ 
 _refln_index_h 
 _refln_index_k 
 _refln_index_l 
 _refln_F_squared_calc 
 _refln_F_squared_meas 
 _refln_F_squared_sigma 
 _refln_observed_status 
   1   0   0       58.69       62.41      0.83 o 
   2   0   0      734.61      780.35      5.08 o 
   3   0   0       13.08       16.22      0.50 o 
   4   0   0       27.40       25.11      0.74 o 
   5   0   0       26.11       25.37      1.91 o 
   6   0   0        9.47        9.59      0.59 o 
  -5   1   0       89.22       79.49      3.88 o 
  -4   1   0        3.99        3.72      0.33 o 
  -3   1   0        1.71        2.67      0.22 o 
  -2   1   0       39.01       40.93      0.70 o 
  -1   1   0      248.53      222.76      1.64 o 
   1   1   0        6.22        5.26      0.30 o 
   2   1   0      608.99      651.12      3.17 o 
   3   1   0       32.98       32.42      0.69 o 
   4   1   0      123.67      133.86      1.49 o 
   5   1   0       16.94       18.11      0.73 o 
   6   1   0        4.07        3.21      0.41 o 
  -5   2   0        9.65       10.87      0.66 o 
  -4   2   0       12.60       13.24      0.54 o 
  -3   2   0        7.08        9.29      0.33 o 
  -2   2   0        5.24        5.86      0.26 o 
  -1   2   0       12.36       13.70      0.42 o 
   0   2   0      778.46      704.30      9.46 o 
   1   2   0     6204.09     6054.81     27.02 o 
   2   2   0      188.78      181.65      2.14 o 
   3   2   0      453.46      471.61      3.19 o 
   4   2   0       16.10       21.33      0.53 o 
   5   2   0        1.89        1.77      0.34 o 
   6   2   0       23.06       22.37      0.83 o 
  -5   3   0       26.62       28.60      1.03 o 
  -4   3   0      182.17      173.76      4.37 o 
  -3   3   0       44.30       42.22      0.74 o 
  -2   3   0        0.73        0.76      0.16 o 
  -1   3   0       55.56       56.57      1.07 o 
   0   3   0      143.34      149.57      2.20 o 
   1   3   0     4300.25     4404.06     17.67 o 
   2   3   0       33.38       33.93      0.79 o 
   3   3   0        0.60        0.15      0.23 o 
   4   3   0       18.11       17.98      0.51 o 
   5   3   0       27.09       30.87      1.00 o 
   6   3   0        5.27        6.72      0.87 o 
  -5   4   0       33.70       37.23      0.97 o 
  -4   4   0        6.92        4.15      0.30 o 
  -3   4   0        0.39        0.02      0.25 o 
  -2   4   0       35.65       30.88      0.73 o 
  -1   4   0        1.97        1.29      0.22 o 
   0   4   0       19.89       21.67      0.86 o 
   2   4   0       82.26       83.61      1.72 o 
   3   4   0        0.77        0.68      0.27 o 
   4   4   0       26.31       24.72      0.67 o 
   5   4   0       27.32       26.29      0.89 o 
   6   4   0        4.98        4.79      0.58 o 
  -4   5   0        3.23        3.73      0.40 o 
  -3   5   0       83.60       89.07      1.91 o 
  -2   5   0       12.31       14.28      0.48 o 
  -1   5   0       18.47       16.40      0.53 o 
   0   5   0       41.16       47.51      1.20 o 
   1   5   0       51.67       53.31      1.05 o 
   2   5   0     1235.53     1278.79     16.18 o 
   3   5   0        0.18        0.04      0.35 o 
   4   5   0      151.26      154.05      3.76 o 
   5   5   0        1.14        1.33      0.39 o 
   6   5   0        2.37        3.52      0.49 o 
  -4   6   0       40.22       44.27      1.07 o 
  -3   6   0       21.88       20.42      0.88 o 
  -2   6   0        0.28        0.55      0.27 o 
  -1   6   0       41.22       41.57      0.84 o 
   0   6   0        0.74        0.58      0.39 o 
   1   6   0        8.87        6.48      0.39 o 
   2   6   0      138.92      136.55      1.57 o 
   3   6   0       23.25       23.14      0.62 o 
   4   6   0       19.41       18.20      0.76 o 
   5   6   0       11.51       11.48      0.63 o 
  -4   7   0       77.59       85.37      3.32 o 
  -3   7   0       13.01       13.22      0.56 o 
  -2   7   0       12.97       14.34      0.62 o 
  -1   7   0        9.58        9.50      0.53 o 
   0   7   0        0.25        0.03      0.42 o 
   1   7   0        2.70        3.04      0.41 o 
   2   7   0      166.36      166.32      2.94 o 
   3   7   0      131.78      133.21      1.82 o 
   4   7   0       20.64       20.80      0.83 o 
   5   7   0       49.26       51.27      1.31 o 
  -3   8   0        8.00        7.47      0.57 o 
  -2   8   0        2.81        2.98      0.39 o 
  -1   8   0       27.89       27.36      1.19 o 
   0   8   0        4.87        5.47      0.54 o 
   1   8   0       27.37       30.09      1.07 o 
   2   8   0       10.84       11.34      0.57 o 
   3   8   0       51.39       48.63      1.12 o 
   4   8   0       35.13       37.23      1.28 o 
   5   8   0        0.01        0.18      0.35 o 
  -3   9   0       54.13       55.40      3.68 o 
  -2   9   0        5.72        5.43      0.70 o 
  -1   9   0       21.37       24.37      1.20 o 
   0   9   0        0.81        0.70      0.92 o 
   1   9   0       11.20       12.84      0.74 o 
   2   9   0       16.04       14.44      0.85 o 
   3   9   0        5.82        6.35      0.68 o 
   4   9   0       22.53       22.90      1.21 o 
   5   9   0        9.58        8.71      0.57 o 
  -2  10   0        1.48        1.81      0.73 o 
  -1  10   0       11.65       12.43      0.94 o 
   0  10   0        0.33        0.92      0.90 o 
   1  10   0        0.01        0.37      0.87 o 
   2  10   0        0.00        0.63      0.52 o 
   3  10   0       38.33       34.91      2.29 o 
   4  10   0       18.76       19.10      0.98 o 
  -1  11   0        6.07        8.01      1.22 o 
   0  11   0       76.58       79.92      4.47 o 
   1  11   0       25.99       30.24      1.93 o 
   2  11   0        8.40       10.82      1.33 o 
   3  11   0        6.15        2.89      1.08 o 
   1  12   0       27.54       32.51      2.27 o 
   2  12   0        4.06        1.58      1.20 o 
  -3 -11   1        2.19        2.77      1.48 o 
  -2 -11   1       55.80       58.99      2.76 o 
  -1 -11   1       18.59       16.65      1.38 o 
   0 -11   1      185.14      199.07     12.33 o 
   1 -11   1       20.60       18.74      1.16 o 
  -4 -10   1        1.50        1.10      0.57 o 
  -3 -10   1        2.49        3.70      0.58 o 
  -2 -10   1        0.00        0.20      0.50 o 
  -1 -10   1        0.14        0.36      0.63 o 
   0 -10   1        7.62        7.73      0.83 o 
   1 -10   1       46.60       48.52      3.58 o 
   2 -10   1        0.05        0.06      0.56 o 
  -4  -9   1       28.46       25.92      0.88 o 
  -3  -9   1       68.01       67.19      1.89 o 
  -2  -9   1        0.00        0.12      0.31 o 
  -1  -9   1        7.23        7.00      0.61 o 
   0  -9   1        0.41        0.12      0.96 o 
   1  -9   1      247.43      266.14      4.82 o 
   2  -9   1        0.76        0.89      0.52 o 
  -5  -8   1        9.74        9.11      0.56 o 
  -4  -8   1       11.60       11.30      0.61 o 
  -3  -8   1        0.22        0.21      0.26 o 
  -2  -8   1       76.49       73.48      1.60 o 
  -1  -8   1      118.96      113.31      2.22 o 
   0  -8   1       64.34       62.22      1.52 o 
   1  -8   1      325.96      334.81      4.03 o 
   2  -8   1       37.95       36.14      1.40 o 
   3  -8   1        0.51        1.69      0.87 o 
  -5  -7   1       13.19       12.61      0.69 o 
  -4  -7   1        0.15        0.05      0.31 o 
  -3  -7   1       19.16       16.75      0.61 o 
  -2  -7   1       96.02       95.46      1.50 o 
  -1  -7   1        3.80        4.60      0.38 o 
   0  -7   1       96.73       99.60      2.43 o 
   1  -7   1        0.12        0.05      0.31 o 
   2  -7   1       92.05       92.86      2.12 o 
   3  -7   1       13.75       14.82      0.65 o 
   4  -7   1        0.04        0.12      0.46 o 
  -5  -6   1       50.27       53.25      1.42 o 
  -4  -6   1        9.99        9.88      0.54 o 
  -3  -6   1      133.72      139.54      1.67 o 
  -2  -6   1       44.64       51.69      0.90 o 
  -1  -6   1      137.87      142.13      1.94 o 
   0  -6   1      409.04      401.20      3.87 o 
   1  -6   1       42.51       44.34      1.16 o 
   2  -6   1      942.75      947.13     10.42 o 
   3  -6   1        0.62        0.69      0.36 o 
   4  -6   1       10.68        9.79      0.62 o 
  -6  -5   1       14.40       14.74      1.29 o 
  -5  -5   1       22.49       24.39      0.88 o 
  -4  -5   1       39.19       38.07      1.14 o 
  -3  -5   1        9.23        8.50      0.51 o 
  -2  -5   1        5.14        7.84      0.36 o 
  -1  -5   1       65.76       70.24      1.08 o 
   0  -5   1        2.27        1.91      0.30 o 
   1  -5   1       18.76       15.97      0.61 o 
   2  -5   1       63.69       62.25      1.23 o 
   3  -5   1       18.68       19.34      0.65 o 
   4  -5   1       36.18       40.59      1.23 o 
  -6  -4   1        1.74        1.19      0.55 o 
  -5  -4   1        0.92        0.81      0.53 o 
  -4  -4   1       43.97       44.61      0.97 o 
  -3  -4   1       12.37       12.96      0.51 o 
  -2  -4   1      215.70      202.50      2.92 o 
  -1  -4   1       63.04       67.85      1.02 o 
   1  -4   1       46.39       45.82      0.98 o 
   2  -4   1        5.37        6.55      0.35 o 
   3  -4   1      493.84      499.44      5.09 o 
   4  -4   1        1.24        1.22      0.24 o 
   5  -4   1       17.41       19.64      1.11 o 
  -6  -3   1       24.76       24.47      1.16 o 
  -5  -3   1       40.98       43.74      2.09 o 
  -4  -3   1      179.73      195.35      3.38 o 
  -3  -3   1      146.82      150.67      1.62 o 
  -2  -3   1      422.50      413.77      9.30 o 
  -1  -3   1       60.25       67.84      1.04 o 
   0  -3   1      521.48      543.01      3.53 o 
   1  -3   1       82.37       82.59      1.33 o 
   2  -3   1       53.20       49.21      0.77 o 
   3  -3   1      297.79      291.51      3.10 o 
   4  -3   1       17.35       17.81      0.53 o 
   5  -3   1        0.05        0.47      0.36 o 
  -6  -2   1        5.91        6.27      0.80 o 
  -5  -2   1       22.39       20.82      1.28 o 
  -4  -2   1        2.40        1.86      0.24 o 
  -3  -2   1       27.14       24.94      0.65 o 
  -2  -2   1       61.82       68.37      1.19 o 
  -1  -2   1       48.60       52.10      1.23 o 
   0  -2   1      264.27      273.71      3.25 o 
   1  -2   1       34.23       32.82      0.55 o 
   2  -2   1        3.10        2.99      0.21 o 
   3  -2   1      104.22       98.85      1.06 o 
   4  -2   1       61.74       63.61      1.24 o 
   5  -2   1        8.50       10.00      0.86 o 
  -6  -1   1        0.58        1.07      0.77 o 
  -5  -1   1        5.70        6.52      0.79 o 
  -4  -1   1        0.34        0.04      0.21 o 
  -3  -1   1      562.52      643.26      5.62 o 
  -2  -1   1       37.45       36.55      0.86 o 
  -1  -1   1     2089.24     2060.69     15.90 o 
   0  -1   1      294.23      261.76      3.33 o 
   1  -1   1       46.08       44.49      0.65 o 
   2  -1   1        4.75        4.83      0.23 o 
   3  -1   1        0.09        0.23      0.14 o 
   4  -1   1      205.07      203.21      2.13 o 
   5  -1   1       28.18       30.08      2.08 o 
  -6   0   1       56.59       54.79      2.09 o 
  -5   0   1       54.72       51.06      2.74 o 
  -4   0   1        7.55        5.39      0.34 o 
  -3   0   1        3.14        2.66      0.24 o 
  -2   0   1      512.26      506.26      2.73 o 
  -1   0   1      969.70      926.54      5.49 o 
   1   0   1     2365.85     2211.77     23.53 o 
   2   0   1        2.42        2.82      0.18 o 
   3   0   1       11.49        8.90      0.33 o 
   4   0   1       57.11       54.06      0.92 o 
   5   0   1       26.27       26.51      2.03 o 
   6   0   1        0.00        0.16      0.44 o 
  -5   1   1        5.28        5.32      0.45 o 
  -4   1   1      118.15      106.56      1.22 o 
  -3   1   1       65.36       67.71      0.99 o 
  -2   1   1      792.04      860.57      3.57 o 
  -1   1   1      331.00      324.18      4.03 o 
   0   1   1      588.53      504.51      7.83 o 
   1   1   1      426.81      366.18      4.56 o 
   2   1   1        9.98        7.41      0.29 o 
   3   1   1       53.15       65.32      0.98 o 
   4   1   1       39.64       35.54      0.84 o 
   5   1   1       46.39       49.65      3.43 o 
   6   1   1        4.40        4.61      0.45 o 
  -5   2   1       31.86       26.78      1.59 o 
  -4   2   1       40.94       37.60      1.10 o 
  -3   2   1       19.47       18.43      0.45 o 
  -2   2   1       76.99       94.82      1.06 o 
  -1   2   1      548.38      542.74      3.53 o 
   0   2   1       76.13       60.94      2.31 o 
   1   2   1     1642.91     1541.02      8.62 o 
   2   2   1      121.99      127.23      1.79 o 
   3   2   1       32.83       38.90      0.64 o 
   4   2   1        0.26        0.41      0.20 o 
   5   2   1        4.12        5.84      0.43 o 
   6   2   1       41.51       46.22      1.22 o 
  -5   3   1        2.16        2.09      0.37 o 
  -4   3   1        0.76        1.00      0.25 o 
  -3   3   1       11.51        7.48      0.32 o 
  -2   3   1       34.16       34.72      0.70 o 
  -1   3   1      693.79      708.33     13.06 o 
   0   3   1      183.03      176.72      3.22 o 
   1   3   1      236.85      229.11      1.69 o 
   2   3   1       12.12       13.82      0.41 o 
   3   3   1       51.17       55.27      0.85 o 
   4   3   1       17.88       22.90      0.55 o 
   5   3   1        5.19        4.85      0.62 o 
   6   3   1       40.41       41.04      2.27 o 
  -5   4   1        0.34        0.62      0.38 o 
  -4   4   1        3.41        3.94      0.35 o 
  -3   4   1        1.31        1.79      0.25 o 
  -2   4   1       32.19       32.71      0.74 o 
  -1   4   1      391.74      429.50      5.94 o 
   0   4   1       64.32       63.18      2.87 o 
   1   4   1      553.79      540.07      4.11 o 
   2   4   1       33.48       32.27      0.61 o 
   3   4   1        1.01        0.84      0.19 o 
   4   4   1        5.15        5.05      0.29 o 
   5   4   1        9.37        9.25      0.52 o 
   6   4   1        0.19       -0.04      0.41 o 
  -4   5   1        0.65        0.18      0.28 o 
  -3   5   1        0.17        0.41      0.24 o 
  -2   5   1       64.73       67.67      1.03 o 
  -1   5   1        1.19        0.77      0.27 o 
   0   5   1      152.77      159.46      2.15 o 
   1   5   1      860.52      916.09      9.16 o 
   2   5   1      789.18      810.30      3.78 o 
   3   5   1       84.79       88.40      1.18 o 
   4   5   1        2.60        2.49      0.38 o 
   5   5   1        1.56        1.90      0.40 o 
   6   5   1        0.18       -0.36      0.43 o 
  -4   6   1        6.74        6.88      0.47 o 
  -3   6   1        0.19        0.10      0.26 o 
  -2   6   1       15.76       15.69      0.56 o 
  -1   6   1        1.42        1.62      0.24 o 
   0   6   1      240.58      247.92      3.19 o 
   1   6   1       42.47       43.83      1.00 o 
   2   6   1      364.03      374.42      4.86 o 
   3   6   1      166.97      159.45      1.86 o 
   4   6   1       14.74       14.24      1.11 o 
   5   6   1       89.06       94.87      2.00 o 
   6   6   1        3.56        3.61      1.47 o 
  -4   7   1        2.73        2.96      0.46 o 
  -3   7   1        1.33        1.91      0.31 o 
  -2   7   1       13.77       14.00      0.57 o 
  -1   7   1       37.21       39.98      0.82 o 
   0   7   1       16.23       19.05      0.84 o 
   1   7   1       28.63       29.24      0.94 o 
   2   7   1       22.05       23.54      0.64 o 
   3   7   1      354.77      350.66      3.73 o 
   4   7   1       43.44       41.15      1.26 o 
   5   7   1       27.15       30.36      0.94 o 
  -3   8   1        9.52       10.70      0.64 o 
  -2   8   1       20.61       20.80      0.79 o 
  -1   8   1       64.61       66.30      1.58 o 
   0   8   1        0.48        1.77      0.54 o 
   1   8   1       10.53       11.70      0.63 o 
   2   8   1       38.54       42.87      1.90 o 
   3   8   1      188.56      183.75      4.17 o 
   4   8   1       38.47       36.37      1.25 o 
   5   8   1       26.61       22.24      0.87 o 
  -3   9   1        4.34        4.52      0.70 o 
  -2   9   1        0.09        0.28      0.47 o 
  -1   9   1      101.52      109.08      2.74 o 
   0   9   1        0.04        0.38      0.35 o 
   1   9   1        9.04       10.53      0.84 o 
   2   9   1        2.87        2.26      0.44 o 
   3   9   1       91.28       96.74      2.88 o 
   4   9   1        4.48        3.79      0.56 o 
   5   9   1        2.83        1.77      0.51 o 
  -2  10   1        2.54        3.03      0.63 o 
  -1  10   1        0.73        0.65      0.61 o 
   0  10   1       23.77       24.20      1.29 o 
   1  10   1        7.48        7.07      0.74 o 
   2  10   1        4.09        5.07      0.84 o 
   3  10   1        4.23        5.02      1.52 o 
   4  10   1       93.42       91.99      2.14 o 
  -1  11   1        2.70        4.13      0.78 o 
   0  11   1      122.89      134.91      4.64 o 
   1  11   1       11.89       14.62      1.60 o 
   2  11   1        4.82        5.62      1.17 o 
   3  11   1        6.57        6.57      1.33 o 
   4  11   1       62.04       64.84      3.42 o 
   0  12   1       10.62        8.40      1.06 o 
   1  12   1        2.93        1.75      0.91 o 
   2  12   1       11.42       11.15      1.32 o 
  -2 -11   2        0.01       -0.21      1.41 o 
  -1 -11   2       15.58       15.41      1.42 o 
   0 -11   2        8.82        8.16      0.90 o 
  -3 -10   2        3.98        2.96      0.50 o 
  -2 -10   2       24.23       25.29      2.22 o 
  -1 -10   2        0.72        0.89      0.71 o 
   0 -10   2       32.45       36.19      1.38 o 
   1 -10   2       13.02       13.49      1.15 o 
  -4  -9   2        6.20        5.78      0.52 o 
  -3  -9   2       62.88       56.66      3.55 o 
  -2  -9   2      117.30      106.16      1.93 o 
  -1  -9   2       21.12       20.47      1.74 o 
   0  -9   2        4.66        4.71      0.58 o 
   1  -9   2        6.49        7.30      0.78 o 
   2  -9   2       33.88       34.10      1.40 o 
  -5  -8   2        0.17        0.47      0.42 o 
  -4  -8   2       14.20       14.23      0.69 o 
  -3  -8   2        1.34        1.21      0.31 o 
  -2  -8   2        1.45        1.12      0.31 o 
  -1  -8   2        6.72        4.51      0.50 o 
   0  -8   2       89.11       86.57      4.58 o 
   1  -8   2        3.85        2.51      0.46 o 
   2  -8   2       21.98       22.61      1.12 o 
   3  -8   2        0.00       -0.51      0.54 o 
  -5  -7   2        1.78        1.24      0.38 o 
  -4  -7   2        0.03        0.13      0.29 o 
  -3  -7   2        5.76        5.13      0.37 o 
  -2  -7   2        1.19        0.98      0.20 o 
  -1  -7   2      312.01      311.54      3.56 o 
   0  -7   2        7.30        7.03      0.55 o 
   1  -7   2      165.27      165.48      4.28 o 
   2  -7   2        8.03        7.03      0.75 o 
   3  -7   2        0.01       -0.01      0.34 o 
  -5  -6   2        2.90        3.18      0.37 o 
  -4  -6   2       27.78       24.92      1.87 o 
  -3  -6   2       71.74       71.78      1.87 o 
  -2  -6   2        1.12        0.91      0.20 o 
  -1  -6   2       17.24       16.19      0.61 o 
   0  -6   2       18.99       19.66      0.83 o 
   1  -6   2      274.42      269.55      3.82 o 
   2  -6   2        1.56        1.55      0.31 o 
   3  -6   2      102.30      104.82      1.91 o 
   4  -6   2        0.51        0.27      0.41 o 
  -5  -5   2        8.78       10.30      0.93 o 
  -4  -5   2       18.67       18.69      0.98 o 
  -3  -5   2       11.25        9.94      0.49 o 
  -2  -5   2       20.47       18.58      0.54 o 
  -1  -5   2       88.92       87.86      1.47 o 
   0  -5   2      222.74      226.14      3.31 o 
   1  -5   2        5.42        5.16      0.54 o 
   2  -5   2       65.56       63.75      1.27 o 
   3  -5   2        3.68        3.24      0.37 o 
   4  -5   2        0.83        0.59      0.36 o 
  -5  -4   2       16.72       17.31      1.34 o 
  -4  -4   2        1.77        1.94      0.33 o 
  -3  -4   2       14.35       14.61      0.53 o 
  -2  -4   2       32.48       33.26      0.80 o 
  -1  -4   2       51.60       50.67      1.05 o 
   0  -4   2        3.03        0.96      0.20 o 
   1  -4   2      225.94      222.93      2.79 o 
   2  -4   2       33.06       29.88      0.77 o 
   3  -4   2       85.76       85.19      1.13 o 
   4  -4   2       16.39       15.83      0.53 o 
   5  -4   2       10.89       12.26      0.58 o 
  -6  -3   2        0.25       -0.67      0.84 o 
  -5  -3   2        2.05        1.66      0.31 o 
  -4  -3   2        0.02       -0.26      0.28 o 
  -3  -3   2        1.56        3.64      0.27 o 
  -2  -3   2       43.53       42.63      1.44 o 
  -1  -3   2       39.69       40.86      0.95 o 
   0  -3   2       31.31       36.06      0.91 o 
   1  -3   2       40.83       46.57      0.85 o 
   2  -3   2       76.70       78.67      0.96 o 
   3  -3   2       37.07       35.51      0.68 o 
   4  -3   2        0.98        1.10      0.22 o 
   5  -3   2        6.67        6.96      0.44 o 
  -6  -2   2       10.29        8.91      0.59 o 
  -5  -2   2        7.06        6.21      0.43 o 
  -4  -2   2        0.82        0.45      0.22 o 
  -3  -2   2       13.27       15.81      0.53 o 
  -2  -2   2        4.02        2.91      0.29 o 
  -1  -2   2       15.14       16.68      0.62 o 
   0  -2   2      417.43      398.01      3.93 o 
   1  -2   2      513.51      518.04      3.72 o 
   2  -2   2       11.86       12.80      0.36 o 
   3  -2   2       34.51       36.14      0.63 o 
   4  -2   2       17.45       16.72      0.48 o 
   5  -2   2        0.00       -0.16      0.32 o 
  -6  -1   2       23.83       20.63      1.02 o 
  -5  -1   2       13.38       13.26      1.14 o 
  -4  -1   2       26.48       26.53      0.69 o 
  -3  -1   2       33.76       33.01      0.72 o 
  -2  -1   2       20.29       23.05      0.86 o 
  -1  -1   2       59.91       55.28      1.24 o 
   0  -1   2      873.80      820.68      9.34 o 
   1  -1   2      653.96      676.62      4.12 o 
   2  -1   2      142.12      154.35      1.22 o 
   3  -1   2      288.00      291.96      2.28 o 
   4  -1   2      181.83      186.26      3.66 o 
   5  -1   2       16.41       14.36      0.74 o 
  -5   0   2        3.57        1.96      0.40 o 
  -4   0   2        0.28        0.36      0.25 o 
  -3   0   2        2.56        2.83      0.23 o 
  -2   0   2       96.71      101.26      1.27 o 
  -1   0   2       49.84       57.04      1.12 o 
   0   0   2     2228.00     2147.38     46.05 o 
   1   0   2        0.16        1.65      0.23 o 
   2   0   2      237.57      251.93      1.64 o 
   3   0   2        4.06        4.39      0.23 o 
   4   0   2      140.69      141.81      1.81 o 
   5   0   2       28.14       30.62      1.07 o 
   6   0   2        9.31        8.28      0.87 o 
  -5   1   2      123.20      110.97      2.26 o 
  -4   1   2        0.80        0.81      0.25 o 
  -3   1   2       58.07       54.42      0.89 o 
  -2   1   2        2.61        2.06      0.22 o 
  -1   1   2       64.17       63.33      1.02 o 
   0   1   2      132.80      124.08      1.95 o 
   1   1   2      668.21      599.84      3.46 o 
   2   1   2        5.24        5.23      0.22 o 
   3   1   2       30.16       31.00      0.63 o 
   4   1   2       31.86       33.96      0.75 o 
   5   1   2      148.48      151.72      7.19 o 
   6   1   2       11.66       12.52      1.37 o 
  -5   2   2       25.97       23.93      1.67 o 
  -4   2   2       31.34       25.58      0.67 o 
  -3   2   2       55.84       57.75      0.92 o 
  -2   2   2       34.33       30.89      0.69 o 
  -1   2   2        6.03        4.06      0.33 o 
   0   2   2        2.78        1.91      0.46 o 
   1   2   2     2668.16     2593.03     10.52 o 
   2   2   2      343.00      356.96      2.61 o 
   3   2   2       14.44       12.24      0.47 o 
   4   2   2       18.40       21.00      0.62 o 
   5   2   2      120.89      126.34      2.72 o 
   6   2   2       16.68       19.77      0.77 o 
  -5   3   2        7.47        6.15      0.81 o 
  -4   3   2      164.82      139.85      3.06 o 
  -3   3   2       97.04       86.51      1.17 o 
  -2   3   2        0.04        0.05      0.44 o 
  -1   3   2       21.73       23.29      0.74 o 
   0   3   2        4.02        3.01      0.49 o 
   1   3   2     1643.67     1606.04     15.52 o 
   2   3   2        1.17        1.60      0.19 o 
   3   3   2       19.76       21.68      0.51 o 
   4   3   2        0.44        0.32      0.18 o 
   5   3   2       44.35       45.12      1.25 o 
   6   3   2        9.91       10.87      0.64 o 
  -5   4   2        0.08        0.48      0.38 o 
  -4   4   2        7.10        4.90      0.45 o 
  -3   4   2       20.51       17.27      0.54 o 
  -2   4   2       46.71       51.17      1.05 o 
  -1   4   2       25.10       27.38      1.46 o 
   0   4   2      394.11      387.14      9.29 o 
   1   4   2      147.03      142.53      1.89 o 
   2   4   2      188.33      193.34      1.57 o 
   3   4   2        2.33        2.95      0.27 o 
   4   4   2        0.00        0.14      0.19 o 
   5   4   2        1.39        2.80      0.48 o 
   6   4   2       39.24       39.96      2.10 o 
  -4   5   2       16.33       18.23      0.62 o 
  -3   5   2       89.21       76.42      1.71 o 
  -2   5   2       89.22       77.94      1.36 o 
  -1   5   2       20.91       22.40      0.92 o 
   0   5   2      129.47      134.04      2.97 o 
   1   5   2        2.31        3.37      0.30 o 
   2   5   2     1671.38     1715.40     23.93 o 
   3   5   2      148.87      157.98      1.59 o 
   4   5   2       14.91       15.25      0.54 o 
   5   5   2        8.19        9.96      0.52 o 
   6   5   2       51.17       54.17      1.36 o 
  -4   6   2        0.02        0.34      0.33 o 
  -3   6   2      242.91      227.07      4.30 o 
  -2   6   2       57.20       52.51      1.47 o 
  -1   6   2       28.51       26.82      0.78 o 
   0   6   2      126.13      135.43      2.88 o 
   1   6   2       16.85       19.33      0.62 o 
   2   6   2        0.47       -0.02      0.22 o 
   3   6   2        4.49        4.22      0.26 o 
   4   6   2       75.58       76.20      2.07 o 
   5   6   2        3.16        3.16      0.41 o 
   6   6   2       21.89       23.83      0.84 o 
  -4   7   2        0.36       -0.17      0.43 o 
  -3   7   2       27.83       31.86      1.05 o 
  -2   7   2       18.34       18.14      0.65 o 
  -1   7   2        6.97        6.45      0.44 o 
   0   7   2        0.00       -0.07      0.40 o 
   1   7   2        3.08        2.53      0.31 o 
   2   7   2       98.67       99.45      1.50 o 
   3   7   2      268.59      263.83      2.30 o 
   4   7   2      122.50      117.72      2.33 o 
   5   7   2       10.09       11.18      0.61 o 
  -3   8   2        0.36       -0.20      0.39 o 
  -2   8   2      206.50      213.03      5.74 o 
  -1   8   2      129.27      123.60      1.60 o 
   0   8   2        5.66        3.94      0.44 o 
   1   8   2       24.42       21.24      0.81 o 
   2   8   2        0.44       -0.22      0.39 o 
   3   8   2       53.89       57.50      1.32 o 
   4   8   2        8.06        7.15      0.49 o 
   5   8   2        6.17        5.31      0.55 o 
  -3   9   2       13.23       14.12      0.96 o 
  -2   9   2        9.69        9.88      0.60 o 
  -1   9   2        1.33        1.02      0.25 o 
   0   9   2       12.02       11.29      0.81 o 
   1   9   2       13.26       16.38      0.93 o 
   2   9   2        1.13        1.29      0.34 o 
   3   9   2       33.81       32.16      2.26 o 
   4   9   2        7.04        6.56      0.71 o 
   5   9   2        5.37        3.90      0.95 o 
  -2  10   2        0.15        0.27      0.73 o 
  -1  10   2       17.30       18.20      1.09 o 
   0  10   2       10.36        8.95      0.79 o 
   1  10   2        0.40        0.60      0.52 o 
   2  10   2        0.41       -0.37      0.52 o 
   3  10   2       42.27       45.74      2.59 o 
   4  10   2       50.60       55.57      2.63 o 
  -1  11   2       39.33       38.12      1.60 o 
   0  11   2        1.09        2.36      1.31 o 
   1  11   2        0.52        0.21      1.20 o 
   2  11   2       10.69       10.50      1.52 o 
   3  11   2        3.16        4.29      1.25 o 
   4  11   2        0.70        0.40      0.93 o 
   0  12   2        4.89        4.47      1.29 o 
   1  12   2        0.45        0.36      0.94 o 
   2  12   2        7.51        8.54      1.13 o 
   3  12   2        0.46        0.52      0.88 o 
  -1 -11   3        3.64        3.61      0.70 o 
  -3 -10   3        3.78        1.98      0.85 o 
  -2 -10   3        0.43        0.32      0.54 o 
  -1 -10   3        0.53        0.79      0.85 o 
   0 -10   3        0.06        0.18      0.59 o 
   1 -10   3        4.98        4.08      0.74 o 
  -4  -9   3       14.22       12.14      1.09 o 
  -3  -9   3        2.20        0.98      0.90 o 
  -2  -9   3        1.34        1.64      0.37 o 
  -1  -9   3        0.04       -0.05      0.57 o 
   0  -9   3        2.82        3.14      0.54 o 
   1  -9   3       62.16       69.10      5.42 o 
   2  -9   3        3.83        3.39      0.59 o 
  -4  -8   3       14.50       13.39      0.73 o 
  -3  -8   3       36.23       34.95      1.15 o 
  -2  -8   3        3.26        2.23      0.31 o 
  -1  -8   3       24.30       23.10      0.85 o 
   0  -8   3       16.98       14.72      0.81 o 
   1  -8   3       15.13       13.72      0.78 o 
   2  -8   3       28.47       28.64      1.20 o 
   3  -8   3        2.44        3.78      0.68 o 
  -5  -7   3        8.63        8.20      0.56 o 
  -4  -7   3       49.14       51.36      2.46 o 
  -3  -7   3       46.97       46.67      1.74 o 
  -2  -7   3      120.26      124.49      1.57 o 
  -1  -7   3       31.47       33.71      1.09 o 
   0  -7   3       30.00       32.20      1.12 o 
   1  -7   3        3.56        3.00      0.45 o 
   2  -7   3       65.88       75.91      3.72 o 
   3  -7   3       18.47       21.87      1.45 o 
  -5  -6   3       13.22       11.70      0.65 o 
  -4  -6   3        0.53        0.69      0.31 o 
  -3  -6   3       31.29       30.11      1.58 o 
  -2  -6   3        3.05        3.34      0.31 o 
  -1  -6   3       16.72       16.94      0.58 o 
   0  -6   3      277.61      285.33      4.23 o 
   1  -6   3        0.24        0.03      0.32 o 
   2  -6   3      311.84      309.32      4.93 o 
   3  -6   3        0.41       -0.10      0.51 o 
   4  -6   3        1.22        1.30      0.38 o 
  -5  -5   3       66.77       69.65      1.90 o 
  -4  -5   3        6.36        6.70      0.43 o 
  -3  -5   3      161.14      157.08      4.66 o 
  -2  -5   3       37.76       37.38      0.83 o 
  -1  -5   3      124.94      127.63      1.83 o 
   0  -5   3       39.29       42.15      0.92 o 
   1  -5   3       31.52       32.62      0.88 o 
   2  -5   3        8.77        6.53      0.54 o 
   3  -5   3       41.44       43.44      1.64 o 
   4  -5   3        0.20       -0.27      0.37 o 
  -5  -4   3       41.10       42.40      1.10 o 
  -4  -4   3        0.07        0.14      0.26 o 
  -3  -4   3        1.61        1.34      0.26 o 
  -2  -4   3      255.82      267.35      3.21 o 
  -1  -4   3      142.37      158.51      2.01 o 
   0  -4   3       40.12       47.96      1.16 o 
   1  -4   3       46.06       42.61      1.17 o 
   2  -4   3        0.41        0.61      0.20 o 
   3  -4   3      403.38      400.24      5.17 o 
   4  -4   3       36.01       35.32      1.54 o 
   5  -4   3        0.01        0.08      0.42 o 
  -5  -3   3       20.29       22.57      1.54 o 
  -4  -3   3       99.93      103.52      1.50 o 
  -3  -3   3        0.15        0.09      0.20 o 
  -2  -3   3      420.12      439.82      7.03 o 
  -1  -3   3       18.46       18.34      0.65 o 
   0  -3   3       75.84       80.29      1.38 o 
   1  -3   3      343.92      374.14      6.22 o 
   2  -3   3        4.63        5.86      0.28 o 
   3  -3   3      182.40      185.95      1.65 o 
   4  -3   3        0.72        0.82      0.25 o 
   5  -3   3        1.89        2.30      0.47 o 
  -5  -2   3        7.59        9.37      0.91 o 
  -4  -2   3        4.78        5.69      0.44 o 
  -3  -2   3       36.29       32.94      0.83 o 
  -2  -2   3       60.97       62.34      1.22 o 
  -1  -2   3      286.93      285.78      4.80 o 
   0  -2   3      735.33      773.01      4.38 o 
   1  -2   3      107.27      115.76      1.56 o 
   2  -2   3      169.61      160.08      1.35 o 
   3  -2   3       15.61       14.97      0.40 o 
   4  -2   3       78.90       77.63      1.65 o 
   5  -2   3        0.52        0.38      0.39 o 
  -5  -1   3       32.40       32.11      2.39 o 
  -4  -1   3       64.98       63.86      1.53 o 
  -3  -1   3       46.20       49.60      1.25 o 
  -2  -1   3       19.07       20.01      0.75 o 
  -1  -1   3     1014.26     1016.38      7.72 o 
   0  -1   3       28.42       36.84      1.21 o 
   1  -1   3       77.81       77.33      1.31 o 
   2  -1   3      710.95      725.46      3.64 o 
   3  -1   3        5.10        5.71      0.27 o 
   4  -1   3      643.30      617.86      5.50 o 
   5  -1   3       26.91       27.85      1.91 o 
  -5   0   3        0.00        0.07      0.38 o 
  -4   0   3       83.46       83.03      2.35 o 
  -3   0   3      284.50      291.75      4.84 o 
  -2   0   3       73.89       71.22      1.21 o 
  -1   0   3     1377.54     1429.42     11.88 o 
   0   0   3       80.51       81.81      1.49 o 
   1   0   3       59.69       61.73      1.31 o 
   2   0   3       40.30       46.01      0.73 o 
   3   0   3       38.08       38.06      0.64 o 
   4   0   3        5.88        5.51      0.27 o 
   5   0   3        7.43        7.73      0.55 o 
   6   0   3       25.95       22.73      0.97 o 
  -5   1   3       40.00       38.38      1.49 o 
  -4   1   3        7.94        7.54      0.60 o 
  -3   1   3        4.06        3.71      0.31 o 
  -2   1   3       61.36       63.61      1.06 o 
  -1   1   3      107.37      108.81      1.81 o 
   0   1   3      332.66      329.23      3.25 o 
   1   1   3        0.11        0.64      0.21 o 
   2   1   3       16.96       16.49      0.37 o 
   3   1   3       35.81       39.52      0.65 o 
   4   1   3       95.96      100.42      1.43 o 
   5   1   3      212.32      224.43      4.09 o 
   6   1   3       18.82       17.43      0.74 o 
  -5   2   3       64.61       62.18      4.09 o 
  -4   2   3       36.62       35.26      0.89 o 
  -3   2   3       56.80       51.17      0.98 o 
  -2   2   3      316.76      329.66      2.74 o 
  -1   2   3       67.78       65.53      1.38 o 
   0   2   3     2124.25     2097.60      9.11 o 
   1   2   3       43.44       50.08      1.20 o 
   2   2   3        4.96        5.14      0.26 o 
   3   2   3        1.21        1.45      0.17 o 
   4   2   3        2.71        2.65      0.24 o 
   5   2   3       25.11       22.28      0.80 o 
   6   2   3        6.06        5.58      0.68 o 
  -5   3   3        0.48        0.66      0.39 o 
  -4   3   3       29.75       27.75      1.21 o 
  -3   3   3      112.98      102.92      1.99 o 
  -2   3   3      144.29      139.99      1.91 o 
  -1   3   3      342.00      358.40      3.07 o 
   0   3   3       56.54       56.84      1.65 o 
   1   3   3       52.83       49.04      2.38 o 
   2   3   3       34.47       29.78      0.60 o 
   3   3   3        0.00        0.32      0.15 o 
   4   3   3        5.28        5.69      0.36 o 
   5   3   3       28.82       32.62      1.07 o 
   6   3   3       13.39       13.93      0.98 o 
  -5   4   3        1.13        1.16      0.40 o 
  -4   4   3       31.24       29.64      1.44 o 
  -3   4   3        4.35        4.55      0.41 o 
  -2   4   3        1.13        1.77      0.30 o 
  -1   4   3      182.90      195.28      6.95 o 
   0   4   3       14.76       15.36      0.92 o 
   1   4   3      477.08      464.22      5.04 o 
   2   4   3       30.72       27.01      1.11 o 
   3   4   3        4.59        4.32      0.26 o 
   4   4   3        1.82        2.22      0.24 o 
   5   4   3       31.15       33.54      0.98 o 
   6   4   3       32.40       30.87      1.81 o 
  -4   5   3       85.91       85.33      1.76 o 
  -3   5   3        0.12        0.19      0.30 o 
  -2   5   3        8.16        6.42      0.43 o 
  -1   5   3       55.15       55.55      2.20 o 
   0   5   3      278.04      282.13      4.36 o 
   1   5   3       41.50       36.24      1.07 o 
   2   5   3      223.89      235.51      2.63 o 
   3   5   3        5.67        6.60      0.31 o 
   4   5   3        4.46        4.01      0.30 o 
   5   5   3       11.36       12.36      0.68 o 
   6   5   3        0.53        0.31      0.41 o 
  -4   6   3       23.20       22.73      0.80 o 
  -3   6   3       48.93       43.23      1.24 o 
  -2   6   3      128.37      122.01      1.89 o 
  -1   6   3       93.30       84.10      4.11 o 
   0   6   3      243.78      229.20     20.68 o 
   1   6   3      236.12      245.05      2.93 o 
   2   6   3       75.21       74.59      1.27 o 
   3   6   3        0.00        0.03      0.24 o 
   4   6   3        1.66        2.34      0.33 o 
   5   6   3        0.83        0.37      0.40 o 
   6   6   3       24.34       25.49      0.86 o 
  -4   7   3       42.94       44.22      2.49 o 
  -3   7   3       37.89       36.33      1.10 o 
  -2   7   3        9.78       10.32      0.58 o 
  -1   7   3       11.57       12.54      0.96 o 
   0   7   3        1.17        2.23      0.46 o 
   1   7   3       30.35       31.47      0.80 o 
   2   7   3        5.26        4.72      0.37 o 
   3   7   3      306.16      303.29      4.99 o 
   4   7   3        1.09        1.03      0.25 o 
   5   7   3        2.21        2.23      0.41 o 
  -3   8   3        1.50        2.30      0.37 o 
  -2   8   3      169.24      164.11      4.14 o 
  -1   8   3       16.26       15.07      0.77 o 
   0   8   3       64.87       60.29      1.76 o 
   1   8   3       85.47       82.77      2.07 o 
   2   8   3       10.40        8.16      0.53 o 
   3   8   3       96.40      100.59      2.45 o 
   4   8   3        5.20        4.28      0.68 o 
   5   8   3       16.06       15.33      0.90 o 
  -3   9   3       13.88       12.34      0.83 o 
  -2   9   3        2.93        2.06      0.43 o 
  -1   9   3        2.47        1.86      0.36 o 
   0   9   3        1.90        2.93      0.90 o 
   1   9   3       30.61       35.04      1.04 o 
   2   9   3       11.02       13.11      0.68 o 
   3   9   3       21.89       23.61      1.29 o 
   4   9   3       30.69       23.27      6.95 o 
   5   9   3        0.23        0.38      0.95 o 
  -2  10   3        4.67        3.38      1.09 o 
  -1  10   3       75.48       74.83      1.56 o 
   0  10   3       33.90       33.59      1.21 o 
   1  10   3        9.23        5.70      0.62 o 
   2  10   3       11.36       12.52      1.38 o 
   3  10   3       10.58       10.87      1.45 o 
   4  10   3      202.66      203.43      5.21 o 
  -1  11   3       57.96       58.96      1.81 o 
   0  11   3        0.88       -0.66      0.88 o 
   1  11   3        2.65        3.11      0.76 o 
   2  11   3       18.52       20.38      1.60 o 
   3  11   3        7.23        9.25      1.50 o 
   4  11   3       48.15       45.98      2.31 o 
   0  12   3        2.37        2.73      1.13 o 
   1  12   3        8.72        9.47      1.69 o 
   2  12   3        0.51       -1.22      1.31 o 
   3  12   3        2.62        0.79      1.14 o 
  -1 -10   4        5.82        3.87      0.70 o 
   0 -10   4       52.85       61.10      5.91 o 
  -3  -9   4       40.57       37.72      1.62 o 
  -2  -9   4       44.35       42.22      1.54 o 
  -1  -9   4        3.96        4.24      1.14 o 
   0  -9   4       14.22       12.58      1.45 o 
   1  -9   4       12.49       13.99      0.87 o 
   2  -9   4       16.79       17.77      0.91 o 
  -4  -8   4        5.21        5.33      0.47 o 
  -3  -8   4        3.60        3.66      0.40 o 
  -2  -8   4       12.28       10.74      0.51 o 
  -1  -8   4       17.42       17.87      0.79 o 
   0  -8   4        6.99        8.95      1.70 o 
   1  -8   4       27.92       28.73      1.78 o 
   2  -8   4       46.38       47.91      2.85 o 
  -4  -7   4        8.18        8.18      0.86 o 
  -3  -7   4        1.44        0.90      0.29 o 
  -2  -7   4       90.48       84.37      1.57 o 
  -1  -7   4      165.44      166.45      2.23 o 
   0  -7   4        0.91        1.20      0.40 o 
   1  -7   4       94.13       98.26      4.56 o 
   2  -7   4        2.91        2.78      0.88 o 
   3  -7   4       14.89       16.63      1.16 o 
  -5  -6   4        0.38        0.71      0.40 o 
  -4  -6   4       14.44       13.37      0.63 o 
  -3  -6   4        0.48        0.38      0.29 o 
  -2  -6   4       94.47       92.25      1.48 o 
  -1  -6   4       34.27       34.63      0.89 o 
   0  -6   4       23.19       25.19      0.87 o 
   1  -6   4        0.52        0.09      0.35 o 
   2  -6   4        7.15        5.66      0.68 o 
   3  -6   4        1.45        1.04      0.51 o 
   4  -6   4        0.40        0.49      0.50 o 
  -5  -5   4       46.32       49.99      1.64 o 
  -4  -5   4       78.79       75.81      3.04 o 
  -3  -5   4       40.95       41.03      1.08 o 
  -2  -5   4       30.41       28.61      1.01 o 
  -1  -5   4       11.93       10.66      0.55 o 
   0  -5   4      137.83      149.59      2.21 o 
   1  -5   4        0.38        0.91      0.26 o 
   2  -5   4      129.71      127.98      4.74 o 
   3  -5   4        0.25        0.23      0.48 o 
   4  -5   4        0.02        0.29      0.56 o 
  -5  -4   4      247.29      254.98      4.12 o 
  -4  -4   4       11.56        9.63      0.50 o 
  -3  -4   4       79.39       78.92      1.44 o 
  -2  -4   4        1.71        1.22      0.31 o 
  -1  -4   4      165.34      166.86      2.22 o 
   0  -4   4      259.72      285.84      2.92 o 
   1  -4   4       73.02       77.95      2.63 o 
   2  -4   4       41.09       40.75      0.98 o 
   3  -4   4       28.52       28.73      0.97 o 
   4  -4   4       13.10       13.52      0.61 o 
  -5  -3   4       47.50       50.39      3.11 o 
  -4  -3   4       50.18       50.43      1.29 o 
  -3  -3   4       14.11       11.63      0.57 o 
  -2  -3   4       57.23       55.21      1.11 o 
  -1  -3   4      289.38      285.52      3.15 o 
   0  -3   4        1.83        1.45      0.25 o 
   1  -3   4       59.84       72.44      1.06 o 
   2  -3   4        8.05       10.09      0.40 o 
   3  -3   4       55.55       49.23      0.84 o 
   4  -3   4        5.13        5.73      0.45 o 
   5  -3   4        0.57        1.07      0.46 o 
  -5  -2   4        1.94        2.41      0.48 o 
  -4  -2   4       59.80       55.98      2.21 o 
  -3  -2   4       51.63       52.45      1.26 o 
  -2  -2   4      123.58      127.70      1.91 o 
  -1  -2   4      159.11      167.75      1.98 o 
   0  -2   4       22.91       28.97      0.83 o 
   1  -2   4      612.19      695.41      5.96 o 
   2  -2   4        1.42        0.82      0.16 o 
   3  -2   4      135.04      126.95      1.91 o 
   4  -2   4       21.18       22.38      0.79 o 
   5  -2   4        0.24        0.30      0.38 o 
  -5  -1   4        0.09       -0.02      0.42 o 
  -4  -1   4      358.83      352.12      6.13 o 
  -3  -1   4       10.61        8.81      0.55 o 
  -2  -1   4      183.98      185.88      2.49 o 
  -1  -1   4       33.98       38.29      0.94 o 
   0  -1   4      199.14      198.18      2.87 o 
   1  -1   4      162.19      154.16      2.19 o 
   2  -1   4      331.79      353.62      2.49 o 
   3  -1   4       58.28       59.34      0.86 o 
   4  -1   4      178.43      176.57      2.42 o 
   5  -1   4       12.98       11.89      0.96 o 
  -5   0   4        0.01        0.40      0.43 o 
  -4   0   4       14.47       15.29      0.73 o 
  -3   0   4       78.16       81.94      1.20 o 
  -2   0   4      280.36      282.09      2.70 o 
  -1   0   4      329.74      336.28      5.28 o 
   0   0   4     1561.74     1600.32     11.23 o 
   1   0   4      405.33      418.11      3.55 o 
   2   0   4      346.64      391.41      2.62 o 
   3   0   4       89.78       89.43      1.62 o 
   4   0   4       60.14       58.33      1.37 o 
   5   0   4        0.86        0.32      0.35 o 
  -5   1   4        0.40        0.58      0.36 o 
  -4   1   4       38.74       34.67      0.87 o 
  -3   1   4      163.99      174.29      2.11 o 
  -2   1   4       12.38       17.09      0.52 o 
  -1   1   4      456.58      467.83      3.45 o 
   0   1   4       18.57       18.21      0.63 o 
   1   1   4       34.18       35.04      1.00 o 
   2   1   4        2.39        1.80      0.21 o 
   3   1   4      236.16      252.79      2.02 o 
   4   1   4       14.24       14.88      0.51 o 
   5   1   4      290.93      301.04      7.69 o 
   6   1   4        0.13        0.44      0.52 o 
  -5   2   4        0.08       -0.08      0.42 o 
  -4   2   4        0.12        0.60      0.27 o 
  -3   2   4        0.01        0.17      0.29 o 
  -2   2   4      397.69      389.88      4.18 o 
  -1   2   4       58.55       59.74      1.37 o 
   0   2   4     1416.69     1502.76     10.05 o 
   1   2   4      113.87      112.79      1.57 o 
   2   2   4        0.90        1.54      0.21 o 
   3   2   4      247.32      236.69      1.98 o 
   4   2   4        3.16        4.29      0.26 o 
   5   2   4       92.96       96.79      1.90 o 
   6   2   4        2.17        2.16      0.45 o 
  -5   3   4       24.87       25.52      0.80 o 
  -4   3   4        0.02        0.02      0.30 o 
  -3   3   4        0.01       -0.37      0.38 o 
  -2   3   4       50.95       57.42      2.33 o 
  -1   3   4        1.77        2.72      0.35 o 
   0   3   4       69.21       67.97      1.46 o 
   1   3   4      208.58      217.25      3.75 o 
   2   3   4       86.40       94.73      1.22 o 
   3   3   4       83.17       82.07      1.11 o 
   4   3   4        1.08        1.03      0.20 o 
   5   3   4       19.14       20.19      1.18 o 
   6   3   4       45.94       50.38      1.58 o 
  -5   4   4        4.80        5.62      0.51 o 
  -4   4   4        4.75        6.04      0.61 o 
  -3   4   4       31.04       23.98      1.05 o 
  -2   4   4        1.20        2.17      0.30 o 
  -1   4   4      180.34      165.42      2.91 o 
   0   4   4       36.16       38.23      1.42 o 
   1   4   4      589.33      618.63      6.26 o 
   2   4   4      145.92      147.47      1.64 o 
   3   4   4       21.08       22.87      0.85 o 
   4   4   4      106.02      102.77      2.40 o 
   5   4   4       37.07       35.23      1.61 o 
   6   4   4      201.62      208.81      2.53 o 
  -4   5   4        1.80        1.07      0.42 o 
  -3   5   4        1.27       -0.05      0.50 o 
  -2   5   4       61.24       59.23      1.27 o 
  -1   5   4      266.25      263.11      4.55 o 
   0   5   4       59.74       56.12      1.66 o 
   1   5   4      263.90      267.76      4.07 o 
   2   5   4        2.28        3.76      0.35 o 
   3   5   4        0.66        0.53      0.23 o 
   4   5   4       88.81       89.27      1.50 o 
   5   5   4       24.57       27.30      1.02 o 
   6   5   4       56.61       64.07      1.38 o 
  -4   6   4       34.21       35.27      2.01 o 
  -3   6   4        9.87        7.92      0.68 o 
  -2   6   4        0.38        0.75      0.31 o 
  -1   6   4        8.42        9.32      0.80 o 
   0   6   4       18.14       17.83      1.98 o 
   1   6   4       22.87       20.50      0.86 o 
   2   6   4       73.32       76.78      2.76 o 
   3   6   4       33.33       36.93      1.13 o 
   4   6   4        0.35        0.32      0.33 o 
   5   6   4       32.92       34.77      1.05 o 
   6   6   4        1.40        1.42      0.48 o 
  -4   7   4       12.05       10.33      0.62 o 
  -3   7   4      105.17      111.59      1.77 o 
  -2   7   4       33.28       30.91      1.02 o 
  -1   7   4        5.17        5.56      1.06 o 
   0   7   4      190.60      195.77      7.12 o 
   1   7   4       29.81       29.23      1.01 o 
   2   7   4      245.13      243.48      2.28 o 
   3   7   4       50.20       51.14      1.11 o 
   4   7   4        3.14        2.49      1.12 o 
   5   7   4       17.58       16.52      0.94 o 
  -3   8   4       29.91       29.75      1.14 o 
  -2   8   4       52.47       47.93      1.39 o 
  -1   8   4      169.85      160.71     11.86 o 
   0   8   4       40.14       41.63      1.65 o 
   1   8   4       14.72       12.27      0.53 o 
   2   8   4       47.35       44.81      1.10 o 
   3   8   4       17.51       15.82      0.93 o 
   4   8   4        0.18        1.27      0.84 o 
   5   8   4        4.75        4.34      1.39 o 
  -3   9   4        1.02        0.71      0.57 o 
  -2   9   4       24.27       23.91      0.80 o 
  -1   9   4       19.30       17.41      0.94 o 
   0   9   4        8.97        8.30      1.81 o 
   1   9   4       46.07       51.22      1.32 o 
   2   9   4        0.12       -0.13      0.31 o 
   3   9   4       63.50       58.91      7.06 o 
   4   9   4       13.42       16.71      1.52 o 
   5   9   4        0.06       -0.78      0.78 o 
  -2  10   4        7.06        8.41      0.72 o 
  -1  10   4       11.60       10.95      0.76 o 
   0  10   4       61.49       53.48      2.83 o 
   1  10   4       44.60       42.23      1.38 o 
   2  10   4        7.77        5.71      0.88 o 
   3  10   4       12.96        9.68      0.88 o 
   4  10   4       31.57       33.03      1.94 o 
  -1  11   4       32.88       35.18      1.45 o 
   0  11   4       26.39       37.90      2.19 o 
   1  11   4        2.09        1.83      0.54 o 
   2  11   4       32.83       42.98      2.15 o 
   3  11   4       11.80       10.59      1.35 o 
   4  11   4        5.67        7.25      1.21 o 
   0  12   4        2.89        2.25      1.21 o 
   1  12   4        6.70        8.90      1.26 o 
   2  12   4       14.93       10.59      1.55 o 
   3  12   4        1.13        2.07      1.03 o 
  -3  -9   5       15.89       12.77      1.16 o 
  -2  -9   5        7.53        7.27      0.83 o 
  -1  -9   5        7.06        6.83      0.71 o 
   0  -9   5        1.75        1.21      0.67 o 
   1  -9   5        5.10        5.08      0.71 o 
  -4  -8   5       20.66       21.26      2.20 o 
  -3  -8   5        0.77        0.84      0.63 o 
  -2  -8   5       26.22       24.19      1.69 o 
  -1  -8   5       30.34       33.49      1.06 o 
   0  -8   5       23.25       24.55      1.97 o 
   1  -8   5       87.04       87.03      4.16 o 
   2  -8   5        0.91        1.26      0.64 o 
  -4  -7   5        0.84        0.91      0.38 o 
  -3  -7   5        0.57        0.20      0.36 o 
  -2  -7   5       72.94       67.67      4.39 o 
  -1  -7   5        9.56       10.00      0.53 o 
   0  -7   5        4.98        5.15      0.56 o 
   1  -7   5        0.01       -0.04      0.42 o 
   2  -7   5        3.14        2.54      0.64 o 
   3  -7   5       43.52       46.06      2.26 o 
  -4  -6   5       17.74       16.60      0.83 o 
  -3  -6   5        4.48        4.75      0.43 o 
  -2  -6   5        4.73        4.78      0.37 o 
  -1  -6   5       14.37       13.40      0.70 o 
   0  -6   5       64.24       65.24      1.19 o 
   1  -6   5       50.40       46.30      2.27 o 
   2  -6   5       70.40       71.35      3.90 o 
   3  -6   5       14.90       15.91      1.11 o 
  -5  -5   5        2.21        1.43      0.50 o 
  -4  -5   5        8.22        7.16      0.47 o 
  -3  -5   5        9.49        8.61      1.35 o 
  -2  -5   5       18.41       18.23      1.08 o 
  -1  -5   5        9.14       10.05      0.68 o 
   0  -5   5       41.81       50.00      1.17 o 
   1  -5   5       21.72       18.35      0.79 o 
   2  -5   5       43.81       45.63      1.78 o 
   3  -5   5        1.98        1.32      0.42 o 
   4  -5   5       17.09       17.16      0.87 o 
  -5  -4   5       54.22       48.97      3.64 o 
  -4  -4   5       33.90       33.44      1.72 o 
  -3  -4   5        0.56        0.84      0.30 o 
  -2  -4   5        0.32        0.70      0.26 o 
  -1  -4   5       42.76       43.09      1.90 o 
   0  -4   5      168.45      184.64      4.31 o 
   1  -4   5        5.25        5.13      0.32 o 
   2  -4   5       34.94       28.10      1.17 o 
   3  -4   5        0.02        0.34      0.29 o 
   4  -4   5        8.26        9.01      0.94 o 
  -5  -3   5        1.09        1.04      0.39 o 
  -4  -3   5        4.96        5.74      0.40 o 
  -3  -3   5       50.45       46.70      1.23 o 
  -2  -3   5       18.08       17.03      0.68 o 
  -1  -3   5        0.75        1.62      0.40 o 
   0  -3   5        7.24        7.19      0.44 o 
   1  -3   5       23.29       24.54      0.64 o 
   2  -3   5       23.07       21.54      0.60 o 
   3  -3   5       60.24       61.27      1.24 o 
   4  -3   5       10.83        9.96      0.94 o 
   5  -3   5        6.70        7.37      0.87 o 
  -5  -2   5        0.23        0.28      0.36 o 
  -4  -2   5       32.29       33.92      1.09 o 
  -3  -2   5        3.90        3.80      0.40 o 
  -2  -2   5        0.15        0.42      0.28 o 
  -1  -2   5       43.83       46.31      1.42 o 
   0  -2   5      184.65      190.76      3.81 o 
   1  -2   5      599.14      638.56      4.90 o 
   2  -2   5        4.02        4.46      0.32 o 
   3  -2   5      111.91      103.01      2.09 o 
   4  -2   5       18.10       19.03      0.95 o 
   5  -2   5       41.27       39.56      1.24 o 
  -5  -1   5       88.51       87.25      2.93 o 
  -4  -1   5      209.08      197.73      8.92 o 
  -3  -1   5       80.99       81.25      1.66 o 
  -2  -1   5       11.00       10.43      0.56 o 
  -1  -1   5       43.57       46.50      1.28 o 
   0  -1   5      144.49      139.44      3.69 o 
   1  -1   5      168.83      188.10      4.08 o 
   2  -1   5       17.32       17.55      0.54 o 
   3  -1   5       12.38       11.50      0.47 o 
   4  -1   5        4.21        3.26      0.38 o 
   5  -1   5        1.81        1.15      0.47 o 
  -5   0   5       55.24       56.87      1.49 o 
  -4   0   5        3.75        4.19      0.50 o 
  -3   0   5       49.58       44.82      1.73 o 
  -2   0   5      127.07      123.59      2.70 o 
  -1   0   5      208.96      217.34      2.32 o 
   0   0   5        6.03        7.42      0.50 o 
   1   0   5       32.50       35.24      0.87 o 
   2   0   5      311.92      336.47      3.27 o 
   3   0   5        0.23        0.10      0.21 o 
   4   0   5      114.22      115.22      3.77 o 
   5   0   5       11.07       12.02      0.80 o 
  -5   1   5        2.28        2.08      0.79 o 
  -4   1   5       98.72       99.43      2.43 o 
  -3   1   5      791.08      791.69     14.63 o 
  -2   1   5       70.80       71.68      1.85 o 
  -1   1   5      368.62      402.85      5.08 o 
   0   1   5      165.23      161.82      3.04 o 
   1   1   5      312.02      321.53      3.33 o 
   2   1   5      298.56      307.32      2.30 o 
   3   1   5        0.00       -0.03      0.18 o 
   4   1   5       15.90       16.26      0.64 o 
   5   1   5       32.34       33.67      1.26 o 
  -5   2   5        0.22       -0.25      0.47 o 
  -4   2   5        1.04        1.13      0.52 o 
  -3   2   5       77.78       80.32      1.96 o 
  -2   2   5       44.49       45.18      1.17 o 
  -1   2   5      566.45      591.41      5.93 o 
   0   2   5      629.51      662.97      4.33 o 
   1   2   5      565.11      590.20      4.22 o 
   2   2   5       71.02       77.13      1.08 o 
   3   2   5       13.79       20.51      0.53 o 
   4   2   5        6.20        6.56      0.45 o 
   5   2   5        0.68        0.18      0.69 o 
   6   2   5        0.03        0.13      0.59 o 
  -5   3   5        0.58        0.06      0.51 o 
  -4   3   5        8.53        7.65      0.63 o 
  -3   3   5        5.83        5.48      0.64 o 
  -2   3   5      180.93      183.61      2.51 o 
  -1   3   5       10.72        9.43      0.55 o 
   0   3   5       84.93       96.69      1.81 o 
   1   3   5        5.94        7.60      0.51 o 
   2   3   5       74.51       68.94      1.17 o 
   3   3   5      157.32      157.07      1.77 o 
   4   3   5        6.13        6.42      1.18 o 
   5   3   5       35.11       34.43      1.31 o 
   6   3   5        6.49        5.99      0.73 o 
  -4   4   5        6.66        5.02      0.50 o 
  -3   4   5       81.03       77.55      2.29 o 
  -2   4   5      405.86      404.67      5.54 o 
  -1   4   5       40.84       37.51      1.14 o 
   0   4   5        4.11        2.83      0.37 o 
   1   4   5      102.41      108.93      3.01 o 
   2   4   5      152.03      150.14      1.71 o 
   3   4   5       49.70       49.31      0.98 o 
   4   4   5        2.07        1.00      0.64 o 
   5   4   5        2.63        1.83      0.62 o 
   6   4   5       15.48       16.52      1.85 o 
  -4   5   5       17.70       16.35      0.68 o 
  -3   5   5        0.78        0.39      0.34 o 
  -2   5   5       75.49       70.39      1.81 o 
  -1   5   5       40.58       37.43      1.43 o 
   0   5   5       53.12       52.36      1.60 o 
   1   5   5      256.46      249.94      6.87 o 
   2   5   5      191.61      189.64      1.95 o 
   3   5   5        0.45        0.84      0.22 o 
   4   5   5      133.64      148.54      3.97 o 
   5   5   5        0.47        0.26      0.88 o 
  -4   6   5        0.02       -0.01      0.38 o 
  -3   6   5        6.38        4.81      0.60 o 
  -2   6   5        0.13       -0.20      0.36 o 
  -1   6   5      288.90      293.63      4.92 o 
   0   6   5       25.06       23.29      1.12 o 
   1   6   5      138.72      129.60      3.94 o 
   2   6   5        2.01        2.29      0.31 o 
   3   6   5        4.80        5.11      0.32 o 
   4   6   5        0.94        1.45      0.88 o 
   5   6   5        3.18        1.27      1.03 o 
  -3   7   5       24.96       22.65      1.90 o 
  -2   7   5       15.50       16.37      0.80 o 
  -1   7   5       35.26       34.19      1.63 o 
   0   7   5        5.77        5.81      1.05 o 
   1   7   5       54.23       52.28      1.51 o 
   2   7   5       75.70       69.42      1.31 o 
   3   7   5       96.21       80.56      1.64 o 
   4   7   5        1.41        1.12      0.87 o 
   5   7   5       47.44       47.20      2.35 o 
  -3   8   5       11.66       11.64      0.73 o 
  -2   8   5       12.39       10.22      0.64 o 
  -1   8   5       43.63       46.16      2.58 o 
   0   8   5       23.22       24.84      1.29 o 
   1   8   5       10.42       10.44      0.63 o 
   2   8   5        5.00        4.95      0.36 o 
   3   8   5        0.21        0.15      0.33 o 
   4   8   5       12.98       12.57      1.21 o 
   5   8   5        4.55        5.05      1.13 o 
  -2   9   5        0.23       -0.05      0.44 o 
  -1   9   5        0.06       -0.16      0.41 o 
   0   9   5       28.47       28.94      1.92 o 
   1   9   5        7.16        6.22      0.45 o 
   2   9   5       17.20       16.46      0.73 o 
   3   9   5        3.83        3.90      0.55 o 
   4   9   5        2.00        0.46      1.06 o 
   5   9   5        0.49       -0.05      0.95 o 
  -2  10   5       28.67       31.89      2.32 o 
  -1  10   5        8.34        6.61      1.70 o 
   0  10   5        0.17        0.46      0.75 o 
   1  10   5        0.87        1.52      0.39 o 
   2  10   5        1.99        1.93      0.47 o 
   3  10   5        0.15        0.47      0.52 o 
   4  10   5       13.02       14.33      1.32 o 
  -1  11   5       12.07       12.00      2.40 o 
   0  11   5       21.50       22.94      1.55 o 
   1  11   5        9.58        6.24      1.07 o 
   2  11   5        1.85        2.77      1.18 o 
   3  11   5        0.74       -0.34      1.05 o 
   4  11   5        2.25        2.44      1.14 o 
   0  12   5        0.16        0.25      1.01 o 
   1  12   5        0.21        0.38      1.07 o 
   2  12   5        5.11        5.04      1.40 o 
   3  12   5        2.15        0.32      1.14 o 
  -2  -9   6        3.93        6.85      1.09 o 
  -1  -9   6        1.42        0.80      0.91 o 
   0  -9   6       12.38        9.65      1.30 o 
  -3  -8   6        0.12        0.56      0.76 o 
  -2  -8   6       29.73       26.27      1.59 o 
  -1  -8   6        0.07       -0.08      0.63 o 
   0  -8   6       41.61       43.91      2.05 o 
   1  -8   6        4.16        3.05      0.63 o 
   2  -8   6       69.45       71.53      3.26 o 
  -4  -7   6        2.06        1.97      0.56 o 
  -3  -7   6       85.67       81.11      1.93 o 
  -2  -7   6      124.13      123.37      4.86 o 
  -1  -7   6       13.25       14.07      0.73 o 
   0  -7   6        0.70        0.39      0.42 o 
   1  -7   6       10.69        9.06      1.08 o 
   2  -7   6        1.51        1.99      0.57 o 
  -4  -6   6        1.84        1.51      0.48 o 
  -3  -6   6       70.60       66.09      4.53 o 
  -2  -6   6        7.03        6.76      0.52 o 
  -1  -6   6        3.65        4.42      0.41 o 
   0  -6   6       12.80       12.57      0.58 o 
   1  -6   6       77.58       66.75      2.19 o 
   2  -6   6        2.58        2.69      0.47 o 
   3  -6   6       42.04       43.32      3.28 o 
  -4  -5   6        4.74        5.30      0.50 o 
  -3  -5   6        0.32        0.18      0.50 o 
  -2  -5   6       74.90       78.57      1.57 o 
  -1  -5   6      454.60      476.64     12.66 o 
   0  -5   6        2.27        1.75      0.32 o 
   1  -5   6        0.08        0.12      0.45 o 
   2  -5   6       24.82       20.65      1.29 o 
   3  -5   6       17.28       19.89      0.87 o 
   4  -5   6       15.07       18.47      1.53 o 
  -5  -4   6       80.88       86.25      2.77 o 
  -4  -4   6        4.04        4.87      0.98 o 
  -3  -4   6       10.92       11.28      0.70 o 
  -2  -4   6        0.18        0.34      0.33 o 
  -1  -4   6       88.25       96.39      4.22 o 
   0  -4   6       50.81       49.35      1.17 o 
   1  -4   6       41.47       32.50      0.81 o 
   2  -4   6       39.24       35.91      1.00 o 
   3  -4   6       10.01        9.22      1.48 o 
   4  -4   6        0.00       -0.45      0.80 o 
  -5  -3   6       13.30       14.15      0.72 o 
  -4  -3   6       65.37       67.60      2.89 o 
  -3  -3   6        0.36        0.17      0.57 o 
  -2  -3   6       48.13       49.34      1.12 o 
  -1  -3   6        4.14        5.36      0.52 o 
   0  -3   6      143.69      138.19      2.35 o 
   1  -3   6        6.77        5.60      0.37 o 
   2  -3   6       15.35       17.51      0.59 o 
   3  -3   6        0.16        0.02      0.30 o 
   4  -3   6       30.70       35.47      1.59 o 
  -5  -2   6       18.79       18.43      0.80 o 
  -4  -2   6      125.02      125.32      7.61 o 
  -3  -2   6       21.19       19.13      0.92 o 
  -2  -2   6       42.94       49.00      1.40 o 
  -1  -2   6       85.95       86.65      1.88 o 
   0  -2   6      317.07      325.04      7.07 o 
   1  -2   6        2.10        3.44      0.40 o 
   2  -2   6        0.86        0.87      0.20 o 
   3  -2   6       34.22       29.23      0.91 o 
   4  -2   6        0.52        0.40      0.36 o 
   5  -2   6        0.09        0.44      0.75 o 
  -5  -1   6        4.26        3.11      0.55 o 
  -4  -1   6      251.69      224.63      6.53 o 
  -3  -1   6        1.86        1.11      0.51 o 
  -2  -1   6       52.03       52.65      1.25 o 
  -1  -1   6       43.08       44.01      1.40 o 
   0  -1   6      178.69      197.68      3.46 o 
   1  -1   6       28.97       25.68      0.78 o 
   2  -1   6       16.82       14.01      0.48 o 
   3  -1   6       30.76       32.09      1.07 o 
   4  -1   6       19.07       21.40      2.18 o 
   5  -1   6        5.38        5.99      0.71 o 
  -5   0   6        0.78        1.18      0.43 o 
  -4   0   6       29.06       27.26      1.01 o 
  -3   0   6      148.94      130.67     11.34 o 
  -2   0   6       16.01       16.08      0.63 o 
  -1   0   6      113.50      122.39      1.79 o 
   0   0   6        3.63        6.16      0.43 o 
   1   0   6      182.37      175.37      2.17 o 
   2   0   6       14.54       11.00      0.41 o 
   3   0   6        0.37        0.20      0.20 o 
   4   0   6        2.84        1.90      0.39 o 
   5   0   6        1.85        2.67      0.63 o 
  -5   1   6        0.01        0.50      0.56 o 
  -4   1   6       45.66       42.26      1.96 o 
  -3   1   6      272.18      271.91      5.51 o 
  -2   1   6      167.57      155.07      3.67 o 
  -1   1   6      215.84      210.03      2.41 o 
   0   1   6       12.24       13.74      0.56 o 
   1   1   6       68.02       72.14      1.42 o 
   2   1   6        6.83        7.39      0.33 o 
   3   1   6        2.70        1.82      0.26 o 
   4   1   6       15.72       14.34      0.82 o 
   5   1   6        1.51        0.25      0.92 o 
  -5   2   6       21.76       24.41      1.08 o 
  -4   2   6        8.73        9.25      0.71 o 
  -3   2   6       33.17       29.40      1.00 o 
  -2   2   6      205.06      210.68      2.52 o 
  -1   2   6        2.91        1.99      0.26 o 
   0   2   6      373.31      407.58      3.56 o 
   1   2   6      186.19      198.09      3.91 o 
   2   2   6       14.62       13.80      0.51 o 
   3   2   6        0.98        1.02      0.20 o 
   4   2   6        0.64        0.42      0.44 o 
   5   2   6        0.02        0.22      0.86 o 
  -4   3   6        0.29       -0.14      0.47 o 
  -3   3   6       22.70       22.19      0.90 o 
  -2   3   6       48.19       49.11      1.38 o 
  -1   3   6       80.47       88.62      1.72 o 
   0   3   6       59.64       52.00      2.03 o 
   1   3   6       32.11       35.18      1.08 o 
   2   3   6        6.56        6.26      0.34 o 
   3   3   6        2.51        2.69      0.32 o 
   4   3   6        8.21        7.15      0.73 o 
   5   3   6        0.29        0.43      1.02 o 
  -4   4   6        0.05        0.05      0.41 o 
  -3   4   6       34.40       33.67      2.28 o 
  -2   4   6      137.46      130.63      2.30 o 
  -1   4   6        5.83        7.45      0.72 o 
   0   4   6      274.38      267.00      3.34 o 
   1   4   6      113.16      122.05      2.00 o 
   2   4   6        1.18        1.09      0.24 o 
   3   4   6       29.77       26.29      0.79 o 
   4   4   6       34.17       34.11      1.86 o 
   5   4   6        4.94        4.61      1.31 o 
  -4   5   6       26.87       32.50      1.20 o 
  -3   5   6        5.82        5.93      0.71 o 
  -2   5   6        5.43        5.88      0.58 o 
  -1   5   6      162.40      161.46      3.55 o 
   0   5   6        9.92        9.04      0.53 o 
   1   5   6      215.43      224.36      2.94 o 
   2   5   6       73.19       74.55      1.19 o 
   3   5   6       21.26       21.65      0.73 o 
   4   5   6        0.04       -0.14      0.69 o 
   5   5   6       20.39       20.90      1.61 o 
  -4   6   6        0.01        0.30      0.40 o 
  -3   6   6        9.55       10.17      1.11 o 
  -2   6   6      212.12      201.55      3.17 o 
  -1   6   6       16.67       16.17      0.99 o 
   0   6   6      240.20      235.19      3.63 o 
   1   6   6       44.79       41.20      1.09 o 
   2   6   6       20.35       21.14      0.67 o 
   3   6   6       12.84       13.07      0.54 o 
   4   6   6       34.63       32.39      2.19 o 
   5   6   6       24.44       28.40      1.90 o 
  -3   7   6        4.04        4.36      0.64 o 
  -2   7   6        0.74        0.39      0.45 o 
  -1   7   6       28.63       27.46      2.67 o 
   0   7   6      379.56      379.83     13.45 o 
   1   7   6        0.17       -0.01      0.49 o 
   2   7   6      440.61      426.94      7.22 o 
   3   7   6        3.64        3.50      0.49 o 
   4   7   6        0.64        1.96      1.01 o 
   5   7   6        1.72        2.01      1.12 o 
  -3   8   6        2.84        4.01      0.67 o 
  -2   8   6        2.20        3.60      0.46 o 
  -1   8   6       34.01       34.02      2.12 o 
   0   8   6        1.27        2.04      1.01 o 
   1   8   6       97.33       88.71      4.12 o 
   2   8   6        1.28        1.19      0.34 o 
   3   8   6        0.47        0.68      0.44 o 
   4   8   6        0.42        0.17      0.93 o 
   5   8   6        2.59        1.31      1.51 o 
  -2   9   6        6.00        6.44      0.70 o 
  -1   9   6       58.58       60.49      1.65 o 
   0   9   6        2.75        2.23      0.92 o 
   1   9   6       28.37       27.69      2.78 o 
   2   9   6       22.24       20.94      1.04 o 
   3   9   6      217.57      172.14      9.24 o 
   4   9   6       40.77       37.28      2.04 o 
   5   9   6        6.55        6.54      1.14 o 
  -2  10   6        3.23        2.17      0.57 o 
  -1  10   6        3.34        2.75      0.49 o 
   0  10   6       30.32       34.07      2.10 o 
   1  10   6       48.89       49.45      3.93 o 
   2  10   6        0.29        0.04      0.42 o 
   3  10   6       58.09       58.71     10.86 o 
   4  10   6        2.54        2.72      1.23 o 
  -1  11   6        0.04       -0.12      0.59 o 
   0  11   6       10.36       10.92      1.52 o 
   1  11   6        0.84        1.00      0.97 o 
   2  11   6       11.15       10.68      1.50 o 
   3  11   6       11.19       10.18      1.52 o 
   4  11   6        6.20        2.86      1.18 o 
   1  12   6       12.41       11.29      1.30 o 
   2  12   6       38.69       42.18      2.48 o 
  -2  -8   7       89.71       86.81     10.68 o 
  -1  -8   7        1.80        1.48      1.13 o 
   0  -8   7        6.14        8.33      1.03 o 
   1  -8   7        4.73        4.76      0.91 o 
  -3  -7   7        2.53        3.82      0.90 o 
  -2  -7   7      165.13      159.68      3.78 o 
  -1  -7   7        0.12        0.57      0.62 o 
   0  -7   7        4.56        4.35      0.98 o 
   1  -7   7       10.45       10.48      0.82 o 
   2  -7   7       16.91       16.20      1.29 o 
  -4  -6   7       55.25       55.52      5.12 o 
  -3  -6   7        2.10        2.42      0.52 o 
  -2  -6   7       49.61       58.01      2.43 o 
  -1  -6   7       88.70       93.31      2.54 o 
   0  -6   7       32.63       27.36      1.09 o 
   1  -6   7       56.33       49.16      1.84 o 
   2  -6   7       30.20       29.61      1.88 o 
   3  -6   7        1.66        1.12      0.80 o 
  -4  -5   7        0.03        0.03      0.49 o 
  -3  -5   7       12.17       11.20      1.14 o 
  -2  -5   7       35.04       37.79      1.98 o 
  -1  -5   7      227.41      237.01      5.11 o 
   0  -5   7       29.63       28.68      1.16 o 
   1  -5   7       43.97       44.01      1.09 o 
   2  -5   7        9.16       10.21      2.59 o 
   3  -5   7       11.22       10.88      0.98 o 
  -4  -4   7       14.33       14.40      2.39 o 
  -3  -4   7        5.53        5.37      0.71 o 
  -2  -4   7       10.69       12.34      1.50 o 
  -1  -4   7        2.68        3.08      0.44 o 
   0  -4   7       99.34       93.95      4.28 o 
   1  -4   7        8.97        6.91      0.45 o 
   2  -4   7       72.29       54.45      1.61 o 
   3  -4   7       34.15       30.06      5.17 o 
   4  -4   7        0.61        0.79      0.81 o 
  -4  -3   7       14.92       14.36      1.06 o 
  -3  -3   7       14.30       13.56      0.82 o 
  -2  -3   7        0.59        0.87      0.41 o 
  -1  -3   7       15.89       14.55      0.84 o 
   0  -3   7       50.51       49.30      1.35 o 
   1  -3   7        7.30        9.43      0.50 o 
   2  -3   7      108.43      102.59      2.68 o 
   3  -3   7       60.21       60.48      3.10 o 
   4  -3   7        8.56       11.82      0.92 o 
  -4  -2   7       37.80       37.94      1.43 o 
  -3  -2   7        0.25        0.45      0.41 o 
  -2  -2   7       26.72       30.75      1.02 o 
  -1  -2   7       17.71       19.27      0.96 o 
   0  -2   7      105.80      112.20      2.14 o 
   1  -2   7       28.04       26.13      0.97 o 
   2  -2   7       41.72       42.47      1.27 o 
   3  -2   7       28.63       20.66      0.94 o 
   4  -2   7        6.42        8.17      0.83 o 
  -4  -1   7       41.35       40.62      2.56 o 
  -3  -1   7       44.91       45.81      1.53 o 
  -2  -1   7       54.20       45.95      1.13 o 
  -1  -1   7       16.58       15.81      1.13 o 
   0  -1   7       44.72       44.45      1.25 o 
   1  -1   7      135.46      126.80      2.05 o 
   2  -1   7       45.70       44.77      0.89 o 
   3  -1   7      171.86      152.02      3.41 o 
   4  -1   7       61.46       60.00      2.57 o 
   5  -1   7       31.21       31.95      3.71 o 
  -4   0   7        2.58        2.42      0.57 o 
  -3   0   7       83.66       81.59      1.82 o 
  -2   0   7        0.68        0.69      0.29 o 
  -1   0   7       33.90       33.96      0.90 o 
   0   0   7      394.29      376.04      6.03 o 
   1   0   7       22.96       22.41      0.74 o 
   2   0   7        0.25        1.07      0.19 o 
   3   0   7       61.21       57.74      0.99 o 
   4   0   7       24.42       24.00      1.17 o 
   5   0   7        0.61        1.25      0.52 o 
  -4   1   7        0.63        0.22      0.73 o 
  -3   1   7      342.02      340.04      7.78 o 
  -2   1   7        5.93        5.93      0.42 o 
  -1   1   7        0.81        2.29      0.28 o 
   0   1   7        3.54        2.37      0.28 o 
   1   1   7      116.58      116.30      1.97 o 
   2   1   7      408.31      398.79      3.72 o 
   3   1   7        0.92        0.59      0.21 o 
   4   1   7      212.66      192.46     10.93 o 
   5   1   7        1.65        1.61      1.10 o 
  -4   2   7        0.21        0.09      0.47 o 
  -3   2   7       29.26       28.22      1.34 o 
  -2   2   7       79.70       85.93      2.54 o 
  -1   2   7       60.48       57.46      1.19 o 
   0   2   7        8.99        8.94      0.44 o 
   1   2   7       38.08       38.61      0.96 o 
   2   2   7        7.60        6.94      0.42 o 
   3   2   7        5.12        4.40      0.28 o 
   4   2   7       33.28       30.39      1.34 o 
   5   2   7       17.00       18.25      1.81 o 
  -4   3   7        0.19       -0.30      0.45 o 
  -3   3   7        1.26        1.35      0.42 o 
  -2   3   7      426.84      418.40      8.10 o 
  -1   3   7        3.94        4.34      0.42 o 
   0   3   7       93.43       99.94      2.08 o 
   1   3   7      102.47      104.41      1.59 o 
   2   3   7       56.32       56.32      1.05 o 
   3   3   7      172.82      175.83      3.58 o 
   4   3   7       26.75       22.12      1.70 o 
   5   3   7      110.79      119.16      3.87 o 
  -4   4   7       28.88       29.32      1.12 o 
  -3   4   7       28.14       27.56      1.63 o 
  -2   4   7      571.69      560.60     12.38 o 
  -1   4   7       43.39       43.19      1.17 o 
   0   4   7        0.03        0.46      0.41 o 
   1   4   7        0.64        0.74      0.30 o 
   2   4   7      115.91      118.68      1.75 o 
   3   4   7       76.13       74.95      1.56 o 
   4   4   7        4.84        4.19      0.98 o 
   5   4   7       45.79       50.54      2.42 o 
  -4   5   7       10.13       10.26      0.71 o 
  -3   5   7       27.50       24.01      1.04 o 
  -2   5   7       13.09       12.42      0.70 o 
  -1   5   7       48.33       55.37      4.26 o 
   0   5   7       44.69       46.46      1.49 o 
   1   5   7       11.75       11.55      0.62 o 
   2   5   7        0.39        0.67      0.24 o 
   3   5   7        0.94        0.50      0.27 o 
   4   5   7       12.47       13.69      1.31 o 
   5   5   7       25.91       24.24      1.89 o 
  -3   6   7       26.32       29.60      1.24 o 
  -2   6   7        9.21        9.63      0.83 o 
  -1   6   7     1143.64     1161.60     17.84 o 
   0   6   7        0.10       -0.02      0.49 o 
   1   6   7      244.89      236.65      5.02 o 
   2   6   7       24.45       24.70      0.72 o 
   3   6   7       68.78       61.74      5.10 o 
   4   6   7       54.72       57.25      3.00 o 
   5   6   7        1.85        2.15      1.26 o 
  -3   7   7        0.21        0.21      0.66 o 
  -2   7   7        0.29        0.25      0.55 o 
  -1   7   7       66.44       68.24      1.90 o 
   0   7   7        1.41        1.50      0.39 o 
   1   7   7       93.85       90.17      1.91 o 
   2   7   7        1.81        1.90      0.28 o 
   3   7   7       98.67      110.19      3.77 o 
   4   7   7       11.26       10.42      1.11 o 
   5   7   7        0.05        1.15      0.98 o 
  -3   8   7        0.05        0.38      0.69 o 
  -2   8   7       13.59       14.32      0.95 o 
  -1   8   7       41.84       43.43      2.52 o 
   0   8   7      365.11      376.91     10.76 o 
   1   8   7       26.31       29.44      1.77 o 
   2   8   7       79.24       73.76      2.31 o 
   3   8   7        6.23        6.53      1.18 o 
   4   8   7        1.31        1.19      0.71 o 
   5   8   7       14.72       11.90      1.27 o 
  -2   9   7        0.90        0.49      0.55 o 
  -1   9   7        1.67        2.20      0.47 o 
   0   9   7      208.19      225.37      4.79 o 
   1   9   7       21.78       24.04      1.92 o 
   2   9   7        0.03        0.92      0.50 o 
   3   9   7        2.63        2.77      1.03 o 
   4   9   7       40.09       34.47      2.11 o 
  -1  10   7        3.52        3.70      0.66 o 
   0  10   7       46.72       49.49      2.61 o 
   1  10   7       15.77       15.64      1.49 o 
   2  10   7        0.01       -0.41      0.41 o 
   3  10   7        0.03       -0.04      0.89 o 
   4  10   7       11.28       15.17      1.48 o 
  -1  11   7        2.90        3.31      0.83 o 
   0  11   7       21.31       24.79      1.84 o 
   1  11   7      203.94      219.14      4.99 o 
   2  11   7        0.74        0.49      1.11 o 
   3  11   7       27.94       31.26      2.02 o 
   1  12   7       10.08       10.19      1.19 o 
   2  12   7        8.38        6.30      1.33 o 
  -2  -7   8       29.94       28.27      2.30 o 
  -1  -7   8       51.84       46.84      2.17 o 
   0  -7   8       14.51       15.20      1.68 o 
   1  -7   8        0.22       -0.71      0.91 o 
  -3  -6   8       13.17       11.22      0.96 o 
  -2  -6   8        0.14        0.18      0.45 o 
  -1  -6   8       48.88       54.11      3.13 o 
   0  -6   8        0.20       -0.14      0.85 o 
   1  -6   8        0.02        0.16      0.72 o 
   2  -6   8        8.46        9.23      0.89 o 
  -3  -5   8       68.74       73.18      2.12 o 
  -2  -5   8       33.27       34.01      2.31 o 
  -1  -5   8      375.96      376.12      7.37 o 
   0  -5   8       26.30       28.14      1.26 o 
   1  -5   8        0.05        0.37      0.28 o 
   2  -5   8        0.49        1.05      0.56 o 
   3  -5   8       20.67       22.25      1.84 o 
  -4  -4   8        3.00        2.48      0.49 o 
  -3  -4   8        7.12        6.10      0.61 o 
  -2  -4   8        0.22        0.04      0.45 o 
  -1  -4   8        8.51        8.12      1.05 o 
   0  -4   8       45.33       48.03      1.77 o 
   1  -4   8       23.37       21.02      0.76 o 
   2  -4   8        0.00       -0.10      0.35 o 
   3  -4   8        0.31       -0.51      0.51 o 
  -4  -3   8       16.73       20.81      1.48 o 
  -3  -3   8        1.20        1.40      0.53 o 
  -2  -3   8        1.28        1.01      0.46 o 
  -1  -3   8        6.40        6.18      0.59 o 
   0  -3   8      522.94      522.64      4.58 o 
   1  -3   8        1.07        1.59      0.29 o 
   2  -3   8        2.99        1.12      0.23 o 
   3  -3   8        0.04       -0.14      0.51 o 
   4  -3   8       32.64       38.03      1.92 o 
  -4  -2   8        2.14        2.44      0.80 o 
  -3  -2   8       41.24       42.46      1.34 o 
  -2  -2   8       82.09       80.80      1.86 o 
  -1  -2   8      119.18      126.39      2.53 o 
   0  -2   8      551.25      590.77     16.08 o 
   1  -2   8       41.33       44.69      1.14 o 
   2  -2   8        0.94        1.20      0.25 o 
   3  -2   8        0.02       -0.09      0.29 o 
   4  -2   8       14.47        9.43      0.73 o 
  -4  -1   8        6.61        6.87      0.78 o 
  -3  -1   8       36.77       33.59      1.11 o 
  -2  -1   8        3.24        2.97      0.47 o 
  -1  -1   8       58.69       58.76      1.57 o 
   0  -1   8        0.08        0.21      0.32 o 
   1  -1   8       49.68       50.60      1.14 o 
   2  -1   8       51.95       48.49      1.50 o 
   3  -1   8        0.34       -0.18      0.35 o 
   4  -1   8       21.10       19.93      1.53 o 
  -4   0   8       17.93       21.94      1.44 o 
  -3   0   8        7.32        8.53      0.64 o 
  -2   0   8       28.24       25.76      0.99 o 
  -1   0   8      175.60      163.14      3.18 o 
   0   0   8      118.79      119.94      2.11 o 
   1   0   8     1648.37     1686.51     14.30 o 
   2   0   8        7.40        8.42      0.53 o 
   3   0   8       50.51       43.09      1.43 o 
   4   0   8        1.12        0.77      0.40 o 
   5   0   8       11.39       10.98      0.89 o 
  -4   1   8       60.51       66.68      2.38 o 
  -3   1   8        8.93        7.96      0.57 o 
  -2   1   8        0.12       -0.18      0.65 o 
  -1   1   8        0.01       -0.43      0.49 o 
   0   1   8        0.01        0.06      0.37 o 
   1   1   8       57.82       62.38      1.40 o 
   2   1   8        4.64        4.20      0.35 o 
   3   1   8       96.24       88.89      1.70 o 
   4   1   8        0.07        0.25      0.31 o 
   5   1   8       56.39       51.85      2.37 o 
  -4   2   8        4.32        4.24      0.62 o 
  -3   2   8        0.01       -0.09      0.40 o 
  -2   2   8        0.41        0.39      0.45 o 
  -1   2   8        0.30        0.41      0.32 o 
   0   2   8       55.24       53.22      1.13 o 
   1   2   8       24.53       25.61      0.79 o 
   2   2   8      537.86      554.49      7.72 o 
   3   2   8        2.26        2.02      0.28 o 
   4   2   8       40.08       40.06      1.37 o 
   5   2   8        3.34        5.62      1.32 o 
  -4   3   8       26.97       29.26      1.37 o 
  -3   3   8       84.74       89.91      5.93 o 
  -2   3   8       16.92       17.11      0.76 o 
  -1   3   8        2.33        0.71      0.39 o 
   0   3   8        6.04        4.99      0.47 o 
   1   3   8       48.61       48.56      1.09 o 
   2   3   8      348.42      329.00      7.46 o 
   3   3   8       36.73       35.28      2.46 o 
   4   3   8        1.74        2.34      1.27 o 
   5   3   8        3.59        2.22      0.89 o 
  -4   4   8       24.19       29.93      1.84 o 
  -3   4   8        0.03        0.09      0.46 o 
  -2   4   8       15.67       14.97      1.14 o 
  -1   4   8       16.40       20.40      0.86 o 
   0   4   8       11.17        9.32      0.62 o 
   1   4   8        0.01        0.07      0.35 o 
   2   4   8       80.71       80.70      1.91 o 
   3   4   8       54.61       53.80      2.55 o 
   4   4   8       10.03       11.49      1.48 o 
   5   4   8        4.06        3.60      1.23 o 
  -3   5   8        0.02        0.32      0.51 o 
  -2   5   8       22.88       20.03      1.28 o 
  -1   5   8        6.73        7.21      0.56 o 
   0   5   8        0.71        0.12      0.31 o 
   1   5   8       24.28       21.95      0.90 o 
   2   5   8       11.47       12.48      0.74 o 
   3   5   8      238.27      250.48      5.21 o 
   4   5   8       14.87       16.40      1.70 o 
   5   5   8       23.74       23.63      1.74 o 
  -3   6   8       30.39       35.79      1.27 o 
  -2   6   8        4.91        5.02      0.85 o 
  -1   6   8        4.06        4.69      0.70 o 
   0   6   8       49.88       47.98      2.24 o 
   1   6   8        5.90        5.10      0.68 o 
   2   6   8        3.20        3.07      0.47 o 
   3   6   8       11.93       10.56      1.31 o 
   4   6   8       24.67       24.56      1.76 o 
   5   6   8       10.74        8.58      1.45 o 
  -3   7   8       66.75       76.27      3.51 o 
  -2   7   8       12.95       13.41      0.97 o 
  -1   7   8        3.21        3.29      0.56 o 
   0   7   8       21.82       19.30      1.39 o 
   1   7   8       14.99       12.91      0.64 o 
   2   7   8        0.99        1.42      0.61 o 
   3   7   8       37.13       39.47      2.42 o 
   4   7   8       93.01      101.56      3.93 o 
   5   7   8        0.91        0.72      0.86 o 
  -2   8   8        2.80        2.70      0.65 o 
  -1   8   8        8.28        7.32      0.62 o 
   0   8   8       49.02       46.92      3.34 o 
   1   8   8       28.65       25.98      4.01 o 
   2   8   8       12.55       10.43      0.77 o 
   3   8   8       20.99       20.35      1.62 o 
   4   8   8        2.02        1.46      1.80 o 
   5   8   8       23.95       25.70      2.24 o 
  -2   9   8       28.34       32.44      2.39 o 
  -1   9   8        3.82        3.71      0.69 o 
   0   9   8       16.36       17.56      2.74 o 
   1   9   8        0.00        0.23      0.44 o 
   2   9   8       19.44       20.16      1.72 o 
   3   9   8       26.75       27.61      1.87 o 
   4   9   8        0.01        1.31      1.28 o 
  -1  10   8        1.01        0.27      0.65 o 
   0  10   8       10.90       12.97      1.37 o 
   1  10   8        1.08       -0.61      0.98 o 
   2  10   8        3.42        1.51      1.03 o 
   3  10   8        1.43        1.41      1.08 o 
   4  10   8       12.35        7.50      1.06 o 
   0  11   8       46.75       48.08      2.36 o 
   1  11   8       64.55       65.18      2.93 o 
   2  11   8       37.13       39.77      2.24 o 
   3  11   8        2.09        2.15      1.22 o 
  -2  -6   9       38.93       35.35      1.97 o 
  -1  -6   9       13.72       10.24      0.83 o 
   0  -6   9       34.16       39.39      1.93 o 
   1  -6   9       40.92       38.58      2.00 o 
  -3  -5   9        2.72        2.02      0.66 o 
  -2  -5   9        0.12        0.15      0.51 o 
  -1  -5   9       25.09       24.11      1.54 o 
   0  -5   9       14.96       15.97      1.35 o 
   1  -5   9        0.30       -0.43      0.78 o 
   2  -5   9        1.86        2.38      0.87 o 
  -3  -4   9        7.82        7.68      1.37 o 
  -2  -4   9        0.31       -0.20      0.48 o 
  -1  -4   9       12.14       12.11      0.79 o 
   0  -4   9       15.55       15.37      0.99 o 
   1  -4   9        0.97        0.62      0.43 o 
   2  -4   9        0.34        1.53      0.68 o 
   3  -4   9        0.01        1.20      0.73 o 
  -3  -3   9       29.99       26.46      1.23 o 
  -2  -3   9       22.56       23.13      1.19 o 
  -1  -3   9       13.92       16.22      1.00 o 
   0  -3   9       12.22       11.64      0.77 o 
   1  -3   9       53.58       53.36      2.31 o 
   2  -3   9        0.55        0.45      0.32 o 
   3  -3   9        1.51        0.63      0.74 o 
  -4  -2   9        4.96        5.91      1.14 o 
  -3  -2   9        1.09        1.13      0.59 o 
  -2  -2   9        0.18        0.05      0.42 o 
  -1  -2   9       12.87       13.78      1.37 o 
   0  -2   9       20.82       22.08      0.99 o 
   1  -2   9        7.40        7.91      1.25 o 
   2  -2   9        3.56        3.80      0.32 o 
   3  -2   9        3.97        2.36      0.58 o 
   4  -2   9        5.90        4.99      0.84 o 
  -4  -1   9        3.80        3.10      0.77 o 
  -3  -1   9        0.12       -0.08      0.56 o 
  -2  -1   9      107.82       94.81      2.97 o 
  -1  -1   9        0.07        0.20      0.31 o 
   0  -1   9       66.76       67.19      1.63 o 
   1  -1   9        5.02        4.95      0.46 o 
   2  -1   9        1.15        1.55      0.29 o 
   3  -1   9        1.64        0.97      0.35 o 
   4  -1   9        1.85        1.41      0.71 o 
  -4   0   9       33.65       32.68      2.28 o 
  -3   0   9        1.75        1.27      0.60 o 
  -2   0   9       24.54       25.15      1.04 o 
  -1   0   9       11.11        9.34      0.66 o 
   0   0   9      161.78      164.41      4.87 o 
   1   0   9        0.85        0.53      0.39 o 
   2   0   9       81.06       75.41      1.60 o 
   3   0   9        6.02        6.37      0.43 o 
   4   0   9        1.55        1.95      0.52 o 
  -4   1   9       16.64       16.87      1.35 o 
  -3   1   9       41.35       46.59      2.67 o 
  -2   1   9        4.47        3.82      0.40 o 
  -1   1   9      111.88       95.07      1.58 o 
   0   1   9       41.62       43.36      2.44 o 
   1   1   9       27.75       27.70      0.87 o 
   2   1   9       30.82       26.43      0.72 o 
   3   1   9        3.11        3.31      0.36 o 
   4   1   9       20.41       15.16      0.92 o 
  -4   2   9       15.13       13.28      1.44 o 
  -3   2   9       19.00       19.91      1.79 o 
  -2   2   9       17.69       16.04      0.77 o 
  -1   2   9        5.57       10.64      0.55 o 
   0   2   9       12.07        9.64      0.55 o 
   1   2   9       88.66       91.95      1.65 o 
   2   2   9       75.50       73.38      2.55 o 
   3   2   9       26.74       27.58      1.39 o 
   4   2   9        1.30        1.05      1.01 o 
   5   2   9        6.22        3.81      1.14 o 
  -4   3   9        4.78        3.64      0.68 o 
  -3   3   9        0.00        0.00      0.45 o 
  -2   3   9        0.24        0.06      0.52 o 
  -1   3   9        3.36        2.65      0.42 o 
   0   3   9       29.44       25.04      0.78 o 
   1   3   9       49.21       46.59      1.11 o 
   2   3   9       34.80       32.38      0.95 o 
   3   3   9        2.80        2.84      0.49 o 
   4   3   9       19.95       21.46      1.69 o 
   5   3   9       17.73       17.63      1.60 o 
  -3   4   9        2.11        1.62      0.53 o 
  -2   4   9       13.28       13.31      1.37 o 
  -1   4   9        3.16        2.22      0.41 o 
   0   4   9       47.11       29.50      1.03 o 
   1   4   9        3.26        2.84      0.46 o 
   2   4   9       20.86       20.00      1.19 o 
   3   4   9        0.04        0.38      0.59 o 
   4   4   9        5.41        7.44      1.18 o 
   5   4   9       21.92       19.40      1.55 o 
  -3   5   9        0.01       -0.24      0.54 o 
  -2   5   9        2.89        2.35      0.54 o 
  -1   5   9       59.35       56.26      2.97 o 
   0   5   9       18.53       18.14      1.02 o 
   1   5   9        0.63        0.45      0.35 o 
   2   5   9      249.10      251.52      8.56 o 
   3   5   9      127.42      134.59      4.87 o 
   4   5   9       23.01       27.75      1.99 o 
   5   5   9        1.02        0.67      1.17 o 
  -3   6   9        1.96        2.95      0.72 o 
  -2   6   9        0.55        0.77      0.52 o 
  -1   6   9       58.82       54.65      3.47 o 
   0   6   9        1.87        3.03      0.46 o 
   1   6   9       34.22       29.40      1.06 o 
   2   6   9        0.04        0.28      0.38 o 
   3   6   9      123.55      131.31      5.17 o 
   4   6   9       64.87       70.24      3.16 o 
   5   6   9       10.98        9.90      1.51 o 
  -2   7   9        0.54        0.85      0.69 o 
  -1   7   9       22.61       26.49      1.31 o 
   0   7   9       26.80       25.11      1.29 o 
   1   7   9        0.07        0.45      0.42 o 
   2   7   9        4.24        4.60      0.66 o 
   3   7   9       24.37       27.92      2.11 o 
   4   7   9       74.69       77.45      3.10 o 
   5   7   9       26.67       26.39      1.90 o 
  -2   8   9       11.28       11.47      0.84 o 
  -1   8   9        7.99        7.45      0.77 o 
   0   8   9       66.85       62.71      5.82 o 
   1   8   9        4.10        3.42      0.62 o 
   2   8   9        0.00        0.48      0.94 o 
   3   8   9       14.29       16.35      1.49 o 
   4   8   9       76.27       77.82      3.25 o 
  -1   9   9        5.82        6.99      0.68 o 
   0   9   9      145.94      159.75      4.16 o 
   1   9   9        0.45       -0.11      0.59 o 
   2   9   9        0.11        0.51      0.76 o 
   3   9   9        7.56        9.05      2.04 o 
   4   9   9       29.25       31.48      2.15 o 
  -1  10   9        0.93        0.07      0.66 o 
   0  10   9        0.01       -1.07      1.14 o 
   1  10   9       15.56       15.59      1.66 o 
   2  10   9        0.76        0.48      1.20 o 
   3  10   9        1.13       -0.75      1.25 o 
   0  11   9        0.10        0.10      1.52 o 
   1  11   9      144.54      140.51      4.00 o 
   2  11   9        8.30        6.79      1.61 o 
  -2  -5  10        0.76        0.84      0.51 o 
  -1  -5  10        0.03        0.62      0.46 o 
   0  -5  10        4.98        5.04      1.07 o 
   1  -5  10       20.59       23.50      1.50 o 
  -2  -4  10        3.45        3.22      0.63 o 
  -1  -4  10        0.23        0.02      0.48 o 
   0  -4  10       21.33       19.86      1.03 o 
   1  -4  10        2.86        1.95      0.98 o 
   2  -4  10        0.47        0.61      1.09 o 
  -3  -3  10        0.14        0.20      0.75 o 
  -2  -3  10        0.61        0.74      0.50 o 
  -1  -3  10        0.24        0.17      0.35 o 
   0  -3  10       67.90       73.33      2.26 o 
   1  -3  10       18.15       21.55      1.55 o 
   2  -3  10        0.29        1.26      0.76 o 
   3  -3  10       15.03       15.89      1.10 o 
  -3  -2  10        0.64        0.26      0.90 o 
  -2  -2  10       28.49       25.94      1.16 o 
  -1  -2  10        3.08        3.64      0.78 o 
   0  -2  10       13.43       11.29      0.76 o 
   1  -2  10       19.77       20.63      1.12 o 
   2  -2  10       20.22       23.29      1.28 o 
   3  -2  10        1.31        1.67      0.61 o 
  -3  -1  10        9.63        8.25      0.86 o 
  -2  -1  10        0.09        0.41      0.70 o 
  -1  -1  10        5.70        4.70      0.69 o 
   0  -1  10        6.95        7.33      0.59 o 
   1  -1  10      115.65      114.80      3.22 o 
   2  -1  10       45.35       45.53      2.36 o 
   3  -1  10        0.00        1.11      0.82 o 
   4  -1  10       51.06       51.35      3.21 o 
  -3   0  10        0.20        0.37      0.64 o 
  -2   0  10        2.35        2.37      0.49 o 
  -1   0  10       60.56       58.58      1.89 o 
   0   0  10        5.29        6.13      0.54 o 
   1   0  10      278.50      266.35     10.71 o 
   2   0  10        2.91        3.32      0.48 o 
   3   0  10        7.38       10.13      0.60 o 
   4   0  10        0.42       -0.03      0.46 o 
  -3   1  10       10.28       12.19      1.24 o 
  -2   1  10       10.10       10.75      0.80 o 
  -1   1  10        2.47        2.50      0.43 o 
   0   1  10        0.64        0.13      0.37 o 
   1   1  10        0.02       -0.11      0.63 o 
   2   1  10       36.28       34.54      1.44 o 
   3   1  10        0.07       -0.19      0.40 o 
   4   1  10        0.04       -0.17      0.52 o 
  -3   2  10       50.70       53.73      1.80 o 
  -2   2  10        2.50        0.90      0.53 o 
  -1   2  10        0.01        0.13      0.31 o 
   0   2  10        5.63        6.56      0.48 o 
   1   2  10        2.39        2.76      0.42 o 
   2   2  10      323.94      321.00      5.29 o 
   3   2  10       25.37       21.93      0.91 o 
   4   2  10        0.16       -0.01      0.51 o 
  -3   3  10      185.24      200.46      3.55 o 
  -2   3  10       14.79       19.67      1.56 o 
  -1   3  10        0.00        0.20      0.76 o 
   0   3  10       29.70       24.92      1.03 o 
   1   3  10       20.84       21.31      0.77 o 
   2   3  10      210.17      204.94      8.34 o 
   3   3  10        0.93        1.37      0.59 o 
   4   3  10        1.40        0.99      0.78 o 
  -3   4  10       12.08       11.90      0.81 o 
  -2   4  10       25.00       25.67      1.26 o 
  -1   4  10        5.79        3.23      0.49 o 
   0   4  10        0.06        0.20      0.68 o 
   1   4  10        9.74        8.07      0.59 o 
   2   4  10        0.09        0.09      0.50 o 
   3   4  10       61.98       61.98      2.76 o 
   4   4  10        0.25       -0.69      1.03 o 
  -3   5  10        8.58        7.31      0.82 o 
  -2   5  10       72.08       78.43      1.90 o 
  -1   5  10        2.77        4.24      1.21 o 
   0   5  10        0.25        0.31      0.46 o 
   1   5  10       79.62       71.23      3.86 o 
   2   5  10        0.04       -0.05      0.49 o 
   3   5  10      381.68      404.54     16.25 o 
   4   5  10       11.01        8.14      1.42 o 
  -2   6  10      214.94      232.11      3.37 o 
  -1   6  10        5.74        5.88      0.68 o 
   0   6  10       18.73       19.10      1.48 o 
   1   6  10       21.67       19.16      1.01 o 
   2   6  10        0.47        0.49      0.55 o 
   3   6  10        2.58        1.80      0.84 o 
   4   6  10       11.84       10.35      1.21 o 
  -2   7  10        9.94       12.06      0.86 o 
  -1   7  10        6.71        8.35      0.74 o 
   0   7  10       22.90       21.67      1.49 o 
   1   7  10        0.41        0.60      0.55 o 
   2   7  10       38.82       35.13      1.91 o 
   3   7  10       55.18       55.38      2.60 o 
   4   7  10      125.30      136.68      4.20 o 
  -2   8  10        0.00       -0.22      0.72 o 
  -1   8  10      158.59      180.60      3.18 o 
   0   8  10       15.86       17.88      1.42 o 
   1   8  10        7.15        8.50      1.70 o 
   2   8  10        3.25        3.14      1.28 o 
   3   8  10        0.78       -0.34      1.06 o 
   4   8  10       11.90       14.09      1.77 o 
  -1   9  10        3.06        3.05      0.69 o 
   0   9  10        5.88        5.03      1.06 o 
   1   9  10        8.52        8.95      1.23 o 
   2   9  10        1.64        1.17      1.12 o 
   3   9  10        2.19        1.54      1.32 o 
   4   9  10       20.51       15.66      1.85 o 
   0  10  10       13.75       14.23      1.39 o 
   1  10  10        0.65        0.44      1.32 o 
   2  10  10        0.04       -0.57      1.03 o 
   3  10  10        4.47        4.83      1.15 o 
  -1  -4  11       62.85       70.38      2.08 o 
   0  -4  11        4.81        6.28      1.12 o 
   1  -4  11        9.60        8.42      1.15 o 
  -2  -3  11        4.07        3.43      0.64 o 
  -1  -3  11       86.62       92.33      3.72 o 
   0  -3  11        2.01        2.78      0.52 o 
   1  -3  11       13.89       13.77      1.33 o 
   2  -3  11       36.11       37.73      1.96 o 
  -2  -2  11        9.90        7.09      1.50 o 
  -1  -2  11       13.42       14.18      1.41 o 
   0  -2  11       27.68       31.50      1.24 o 
   1  -2  11       21.90       24.36      1.19 o 
   2  -2  11        4.36        3.89      0.65 o 
  -2  -1  11       11.60        8.43      1.97 o 
  -1  -1  11        8.60        9.49      0.76 o 
   0  -1  11       90.72       94.92      2.50 o 
   1  -1  11        8.58        9.57      0.66 o 
   2  -1  11       12.12       13.07      1.08 o 
   3  -1  11       89.94       97.43      2.85 o 
  -3   0  11       68.61       67.33      2.68 o 
  -2   0  11       41.97       44.94      2.03 o 
  -1   0  11       25.75       22.87      1.12 o 
   0   0  11       90.44       97.22      3.58 o 
   1   0  11        0.79        2.11      0.77 o 
   2   0  11        0.78        2.34      0.53 o 
   3   0  11        2.65        3.30      0.64 o 
  -3   1  11       16.15       16.59      1.23 o 
  -2   1  11        9.64       11.50      1.03 o 
  -1   1  11       11.31        7.60      0.70 o 
   0   1  11        0.72        0.61      0.35 o 
   1   1  11       33.24       39.02      1.87 o 
   2   1  11        9.77        9.53      0.68 o 
   3   1  11        0.01        0.13      0.55 o 
   4   1  11       34.52       33.72      2.08 o 
  -3   2  11        1.97        2.52      1.02 o 
  -2   2  11       33.05       37.72      2.17 o 
  -1   2  11       47.96       41.89      1.29 o 
   0   2  11       13.29       10.69      0.77 o 
   1   2  11       84.72       87.63      2.35 o 
   2   2  11       11.31       11.16      1.14 o 
   3   2  11        0.14        0.23      0.49 o 
   4   2  11        1.20        0.73      0.57 o 
  -2   3  11       73.38       79.54      3.18 o 
  -1   3  11        0.09        0.19      0.79 o 
   0   3  11       43.71       37.41      1.21 o 
   1   3  11        0.60        0.57      0.35 o 
   2   3  11       16.98       17.24      1.11 o 
   3   3  11        3.38        3.16      0.51 o 
   4   3  11        0.15        0.69      1.45 o 
  -2   4  11       23.19       20.32      1.03 o 
  -1   4  11        1.28        1.56      0.47 o 
   0   4  11       55.55       39.89      2.02 o 
   1   4  11        5.57        5.49      0.54 o 
   2   4  11       25.64       29.48      2.03 o 
   3   4  11       14.21       15.64      1.80 o 
   4   4  11        0.15        0.45      1.07 o 
  -2   5  11        6.28        7.40      0.94 o 
  -1   5  11        8.51       10.37      0.95 o 
   0   5  11        0.80        0.35      0.40 o 
   1   5  11       53.23       50.98      4.74 o 
   2   5  11       10.43        8.01      1.05 o 
   3   5  11       86.70       94.76      3.60 o 
   4   5  11        0.24        1.15      1.12 o 
  -2   6  11       20.27       22.96      3.26 o 
  -1   6  11       91.07       95.04      4.25 o 
   0   6  11        6.48        4.86      1.33 o 
   1   6  11       77.51       65.74      5.82 o 
   2   6  11       23.89       24.02      1.92 o 
   3   6  11       18.50       18.24      1.64 o 
   4   6  11        0.10        0.08      1.22 o 
  -1   7  11        0.01        0.29      0.63 o 
   0   7  11        0.35       -0.71      1.11 o 
   1   7  11        0.00        0.10      0.57 o 
   2   7  11       15.92       17.53      1.59 o 
   3   7  11        7.91        7.46      1.11 o 
   4   7  11      115.56      116.54      3.90 o 
  -1   8  11      132.14      143.90      3.98 o 
   0   8  11       11.34       13.01      1.41 o 
   1   8  11        7.17        6.94      1.08 o 
   2   8  11       26.50       26.70      1.69 o 
   3   8  11        0.95        1.64      1.13 o 
   0   9  11        0.94        0.91      0.89 o 
   1   9  11        0.76        1.92      1.07 o 
   2   9  11       11.77       11.06      1.38 o 
   3   9  11        0.20       -0.94      1.32 o 
   1  10  11        7.37        9.40      1.48 o 
   2  10  11        0.50        0.25      0.85 o 
   0  -3  12       35.87       33.46      1.33 o 
  -1  -2  12        5.38        6.98      0.75 o 
   0  -2  12       58.92       58.46      1.76 o 
   1  -2  12        0.01        0.01      0.42 o 
  -2  -1  12        3.45        1.91      1.05 o 
  -1  -1  12        9.36        8.55      0.73 o 
   0  -1  12        1.69        1.95      0.46 o 
   1  -1  12        3.01        3.59      0.58 o 
   2  -1  12       45.96       50.44      1.57 o 
  -2   0  12       15.00       14.88      1.08 o 
  -1   0  12       53.21       58.68      2.37 o 
   0   0  12       20.03       20.96      1.04 o 
   1   0  12       89.66       93.35      3.84 o 
   2   0  12        4.89        4.75      0.76 o 
   3   0  12       45.75       49.75      2.34 o 
  -2   1  12       39.69       38.81      1.86 o 
  -1   1  12        3.35        4.33      0.56 o 
   0   1  12       12.59       15.82      0.90 o 
   1   1  12        9.83       10.86      1.06 o 
   2   1  12        1.66        0.35      1.13 o 
   3   1  12       19.29       20.34      1.42 o 
  -2   2  12       13.35       14.27      1.20 o 
  -1   2  12       62.59       60.49      2.27 o 
   0   2  12       32.14       34.48      1.70 o 
   1   2  12       86.99       89.88      2.20 o 
   2   2  12        1.93        3.13      0.58 o 
   3   2  12        5.78        5.77      0.73 o 
  -2   3  12        0.22        0.39      0.82 o 
  -1   3  12       15.45       16.14      1.23 o 
   0   3  12        2.29        3.01      0.60 o 
   1   3  12       10.43       10.90      0.86 o 
   2   3  12        9.10        8.79      0.73 o 
   3   3  12        0.20        0.61      0.63 o 
  -2   4  12       30.04       31.49      1.70 o 
  -1   4  12        1.18        1.01      0.56 o 
   0   4  12       30.41       28.25      1.94 o 
   1   4  12        1.09        0.78      0.56 o 
   3   4  12       10.71       10.03      1.22 o 
  -1   5  12       30.71       35.19      1.37 o 
   0   5  12       25.75       23.34      1.75 o 
   1   5  12        3.33        3.08      0.68 o 
   2   5  12       42.38       39.41      2.08 o 
   3   5  12        3.21        1.57      1.22 o 
  -1   6  12        0.11        0.10      0.90 o 
   0   6  12        0.89        0.54      1.00 o 
   2   6  12        8.35        8.47      1.41 o 
   3   6  12       10.26        9.28      1.22 o 
  -1   7  12       28.09       34.13      1.65 o 
   0   7  12       10.00       10.81      1.45 o 
   1   7  12       18.22       16.14      2.01 o 
   2   7  12        3.95        4.91      1.15 o 
   3   7  12       38.45       36.13      2.23 o 
   0   8  12       60.18       60.63      3.20 o 
   1   8  12        3.75        2.05      1.16 o 
   2   8  12        1.42        1.25      1.16 o 
   3   8  12       18.56       16.20      1.85 o 
   2   9  12       13.46       11.91      1.75 o 
  -1   0  13       11.22       14.00      1.27 o 
   0   0  13       65.95       71.56      2.74 o 
   1   0  13        0.55        0.63      0.51 o 
  -1   1  13       11.59       16.42      1.48 o 
   0   1  13       18.22       17.27      1.09 o 
   1   1  13       32.85       35.41      2.53 o 
   2   1  13        7.27        7.87      0.92 o 
  -1   2  13       28.02       29.94      1.97 o 
   0   2  13       23.52       28.40      1.38 o 
   1   2  13      101.56      104.99      3.41 o 
   2   2  13       26.31       25.32      1.51 o 
  -1   3  13       30.32       31.02      1.76 o 
   0   3  13        0.63        1.23      0.93 o 
   1   3  13        1.01        0.69      0.62 o 
   2   3  13        1.12        1.09      0.67 o 
  -1   4  13       70.89       75.73      3.15 o 
   0   4  13        0.79        0.74      0.85 o 
   2   4  13       26.74       28.80      2.22 o 
   1   5  13        1.40        2.09      1.31 o 
   2   5  13       48.72       48.59      2.65 o 
   0   6  13       69.41       68.53      3.02 o 
   1   6  13        1.31        1.82      0.91 o 
   2   6  13        3.45        4.22      1.05 o 
   1   7  13        8.30        6.42      1.95 o 
   2   7  13       11.18       11.83      1.69 o 
                                                 
